# Supplementary material for: Hexa­kis­(dimethyl sulfoxide-κO)zinc(II) poly­iodide
Source: Acta Crystallogr Sect E Struct Rep Online. 2013 Oct 23;69(Pt 11):m618. doi: 10.1107/S1600536813028377 (PMC3884268; doi:10.1107/S1600536813028377)
Supplement: Supplementary file 1 [file e-69-0m618-sup1.cif]

##############################################################################
#                                                                            #
# This CIF contains the data in a paper accepted for publication in          #
# Acta Crystallographica Section E. It conforms to the requirements of       #
# Notes for Authors for Acta Crystallographica Section E, and has been       #
# peer reviewed under the auspices of the IUCr Commission on Journals.       #
#                                                                            #
# Full details of the Crystallographic Information File format               #
# are given in the paper "The Crystallographic Information File (CIF):       #
# a New Standard Archive File for Crystallography" by S. R. Hall, F. H.      #
# Allen and I. D. Brown [Acta Cryst. (1991), A47, 655-685].                  #
#                                                                            #
# The current version of the core CIF dictionary is obtainable from          #
# ftp://ftp.iucr.org/pub/cif_core.dic.                                       #
#                                                                            #
# Software is freely available for graphical display of the structure(s)     #
# in this CIF. For information consult the CIF software page                 #
# http://www.iucr.org/resources/cif/software.                                #
#                                                                            #
# This file may be used for bona fide research purposes within the           #
# scientific community so long as proper attribution is given to the journal # 
# article from which it was obtained.                                        #
#                                                                            #
##############################################################################
data_global
_audit_creation_method     'SHELXL and local programs'
_journal_date_recd_electronic     2013-09-10
_journal_date_accepted     2013-10-15
_journal_name_full     'Acta Crystallographica, Section E'
_journal_year     2013
_journal_volume     69
_journal_issue     11
_journal_page_first     m618
_journal_page_last     m618
_journal_paper_category     QM
_journal_paper_doi     10.1107/S1600536813028377
_journal_coeditor_code     FJ2643
_publ_contact_author_name     '\'Alvaro Duarte-Ruiz'
_publ_contact_author_address
;
Departamento de Qu\'imica
Universidad Nacional de Colombia
Ciudad Universitaria
Bogot\'a Kr 30 No 45-03
Colombia
;
_publ_contact_author_email     'aduarter@unal.edu.co'
_publ_contact_author_fax     '5713165220'
_publ_contact_author_phone     '5713165000'
_publ_section_title
;
Hexakis(dimethyl sulfoxide-\k<i>O</i>)zinc(II) polyiodide
;
loop_
    _publ_author_name
    _publ_author_address
    'Garz\'on-Tovar, Luis'
;
Departamento de Qu\'imica
Universidad Nacional de Colombia
Ciudad Universitaria
Bogot\'a Kr 30 No 45-03
Colombia
;
    'Duarte-Ruiz, \'Alvaro'
;
Departamento de Qu\'imica
Universidad Nacional de Colombia
Ciudad Universitaria
Bogot\'a Kr 30 No 45-03
Colombia
;
    'Fanwick, Phillip E.'
;
Department of Chemistry
Purdue University
W. Lafayette
IN 47907
USA
;
_publ_section_synopsis     .
_database_code_CSD     'ZNDMSO'
data_I
_chemical_name_systematic
;
Hexakis(dimethyl sulfoxide-\k<i>O</i>)zinc(II) polyiodide
;
_chemical_formula_moiety     'C12 H36 O6 S6 Zn1 2+, I4 2-'
_chemical_formula_sum     'C12 H36 I4 O6 S6 Zn1'
_chemical_formula_structural     ?
_chemical_formula_iupac     '[Zn (C2 H6 O S)6] I4'
_chemical_formula_weight     1041.79
_symmetry_cell_setting     trigonal
_symmetry_space_group_name_H-M     'R -3'
_symmetry_space_group_name_Hall     '-R 3'
loop_
    _symmetry_equiv_pos_as_xyz
    'x, y, z'
    '-y, x-y, z'
    '-x+y, -x, z'
    'x+2/3, y+1/3, z+1/3'
    '-y+2/3, x-y+1/3, z+1/3'
    '-x+y+2/3, -x+1/3, z+1/3'
    'x+1/3, y+2/3, z+2/3'
    '-y+1/3, x-y+2/3, z+2/3'
    '-x+y+1/3, -x+2/3, z+2/3'
    '-x, -y, -z'
    'y, -x+y, -z'
    'x-y, x, -z'
    '-x+2/3, -y+1/3, -z+1/3'
    'y+2/3, -x+y+1/3, -z+1/3'
    'x-y+2/3, x+1/3, -z+1/3'
    '-x+1/3, -y+2/3, -z+2/3'
    'y+1/3, -x+y+2/3, -z+2/3'
    'x-y+1/3, x+2/3, -z+2/3'
_cell_length_a     11.8399(7)
_cell_length_b     11.8399(7)
_cell_length_c     19.7110(12)
_cell_angle_alpha     90.00
_cell_angle_beta     90.00
_cell_angle_gamma     120.00
_cell_volume     2393.0(2)
_cell_formula_units_z     3
_cell_measurement_reflns_used     3127
_cell_measurement_theta_min     3
_cell_measurement_theta_max     30
_cell_measurement_temperature     298(2)
_exptl_crystal_description     plate
_exptl_crystal_colour     '1orange'
_exptl_crystal_size_max     0.60
_exptl_crystal_size_mid     0.40
_exptl_crystal_size_min     0.40
_exptl_crystal_density_diffrn     2.169
_exptl_crystal_density_meas     ?
_exptl_crystal_density_method     'not measured'
_exptl_crystal_F_000     1482
_exptl_absorpt_coefficient_mu     5.056
_exptl_absorpt_correction_type     multi-scan
_exptl_absorpt_process_details     '(SCALEPACK; Otwinowski & Minor, 1997)'
_exptl_absorpt_correction_T_min     0.1262
_exptl_absorpt_correction_T_max     0.1323
_diffrn_ambient_temperature     298(2)
_diffrn_radiation_type     MoK\a
_diffrn_radiation_wavelength     0.71073
_diffrn_radiation_monochromator     'graphite 002'
_diffrn_measurement_device_type     'Nonius KappaCCD'
_diffrn_measurement_method     \w
_diffrn_reflns_number     3127
_diffrn_reflns_av_R_equivalents     0.0360
_diffrn_reflns_av_sigmaI/netI     0.0304
_diffrn_reflns_theta_min     2.87
_diffrn_reflns_theta_max     29.99
_diffrn_reflns_theta_full     30.0
_diffrn_measured_fraction_theta_max     0.9700
_diffrn_measured_fraction_theta_full     0.9700
_diffrn_reflns_limit_h_min     0
_diffrn_reflns_limit_h_max     16
_diffrn_reflns_limit_k_min     -14
_diffrn_reflns_limit_k_max     0
_diffrn_reflns_limit_l_min     -27
_diffrn_reflns_limit_l_max     27
_diffrn_standards_number     0
_diffrn_standards_interval_time     .
_diffrn_standards_decay_%     ?
_refine_special_details
;
Outlier data were removed using a local program based on the method of Prince
and Nicholson.
Refinement on <i>F</i>^2^ for ALL reflections except for 0 with very negative
<i>F</i>^2^ or flagged by the user for potential systematic errors. Weighted
<i>R</i>-factors <i>wR</i> and all goodnesses of fit <i>S</i> are based on
<i>F</i>^2^, conventional <i>R</i>-factors <i>R</i> are based on <i>F</i>,
with <i>F</i> set to zero for negative <i>F</i>^2^. The observed criterion of
<i>F</i>^2^ > \s(<i>F</i>^2^) is used only for calculating R_factor_obs
<i>etc</i>. and is not relevant to the choice of reflections for refinement.
<i>R</i>-factors based on <i>F</i>^2^ are statistically about twice as large
as those based on <i>F</i>, and <i>R</i>- factors based on ALL data will be
even larger.
;
_reflns_number_total     1512
_reflns_number_gt     1251
_reflns_threshold_expression     >2.0\s(I)
_refine_ls_structure_factor_coef     Fsqd
_refine_ls_matrix_type     full
_refine_ls_R_factor_all     0.066
_refine_ls_R_factor_gt     0.047
_refine_ls_wR_factor_gt     0.090
_refine_ls_wR_factor_ref     0.104
_refine_ls_goodness_of_fit_ref     1.174
_refine_ls_number_reflns     1512
_refine_ls_number_parameters     48
_refine_ls_number_restraints     0
_refine_ls_hydrogen_treatment     constr
_refine_ls_weighting_scheme     calc
_refine_ls_weighting_details
              '1/[\s^2^(Fo^2^)+(0.0000P)^2^+55.1589P] where P=(Fo^2^+2Fc^2^)/3 '
_refine_ls_shift/su_max     0.000
_refine_diff_density_max     1.00
_refine_diff_density_min     -1.23
_refine_ls_extinction_method     'SHELXL97 (Sheldrick, 2008)'
_refine_ls_extinction_coef     0.30E-02
loop_
    _atom_type_symbol
    _atom_type_description
    _atom_type_scat_dispersion_real
    _atom_type_scat_dispersion_imag
    _atom_type_scat_source
    'C' 'C' 0.0033 0.0016
                         'International Tables Vol C Tables 4.2.6.8 and 6.1.1.4'
    'H' 'H' 0.0000 0.0000
                         'International Tables Vol C Tables 4.2.6.8 and 6.1.1.4'
    'O' 'O' 0.0106 0.0060
                         'International Tables Vol C Tables 4.2.6.8 and 6.1.1.4'
    'S' 'S' 0.1246 0.1234
                         'International Tables Vol C Tables 4.2.6.8 and 6.1.1.4'
    'Zn' 'Zn' 0.2839 1.4301
                         'International Tables Vol C Tables 4.2.6.8 and 6.1.1.4'
    'I' 'I' -0.4742 1.8119
                         'International Tables Vol C Tables 4.2.6.8 and 6.1.1.4'
_computing_data_collection     'COLLECT (Nonius, 1998)'
_computing_cell_refinement     'DENZO/SCALEPACK (Otwinowski & Minor, 1997)'
_computing_data_reduction     'DENZO/SCALEPACK (Otwinowski & Minor, 1997)'
_computing_structure_solution     'SHELXS97 (Sheldrick, 2008)'
_computing_structure_refinement     'SHELXL97 (Sheldrick, 2008)'
_computing_molecular_graphics     'Mercury (Macrae <i>et al.</i>, 2008)'
_computing_publication_material
                        'SHELXL97 (Sheldrick, 2008) and publCIF (Westrip, 2010)'
loop_
    _atom_site_label
    _atom_site_fract_x
    _atom_site_fract_y
    _atom_site_fract_z
    _atom_site_U_iso_or_equiv
    _atom_site_adp_type
    _atom_site_calc_flag
    _atom_site_refinement_flags
    _atom_site_occupancy
    _atom_site_symmetry_multiplicity
    _atom_site_disorder_assembly
    _atom_site_disorder_group
    I1 0.6667 0.3333 0.59206(4) 0.0430(3) Uani d S 1 3 . .
    I2 0.0000 0.0000 0.42791(5) 0.0466(3) Uani d S 1 3 . .
    Zn1 0.6667 0.3333 0.3333 0.0258(3) Uani d S 1 6 . .
    S1 0.62508(13) 0.54407(13) 0.40794(8) 0.0316(3) Uani d . 1 1 . .
    O1 0.7243(4) 0.5025(4) 0.3922(2) 0.0324(9) Uani d . 1 1 . .
    C1 0.6592(7) 0.6747(6) 0.3515(4) 0.0423(15) Uani d . 1 1 . .
    C2 0.6825(8) 0.6355(7) 0.4845(3) 0.0478(16) Uani d . 1 1 . .
    H1A 0.7491 0.7411 0.3559 0.063 Uiso calc R 1 1 . .
    H1B 0.6045 0.7105 0.3625 0.063 Uiso calc R 1 1 . .
    H1C 0.6425 0.6428 0.3057 0.063 Uiso calc R 1 1 . .
    H2A 0.6836 0.5804 0.5199 0.072 Uiso calc R 1 1 . .
    H2B 0.6256 0.6680 0.4972 0.072 Uiso calc R 1 1 . .
    H2C 0.7691 0.7074 0.4776 0.072 Uiso calc R 1 1 . .
loop_
    _atom_site_aniso_label
    _atom_site_aniso_U_11
    _atom_site_aniso_U_22
    _atom_site_aniso_U_33
    _atom_site_aniso_U_12
    _atom_site_aniso_U_13
    _atom_site_aniso_U_23
    I1 0.0445(3) 0.0445(3) 0.0400(4) 0.02223(15) 0.0000 0.0000
    I2 0.0356(3) 0.0356(3) 0.0688(6) 0.01778(14) 0.0000 0.0000
    Zn1 0.0221(4) 0.0221(4) 0.0331(8) 0.0111(2) 0.0000 0.0000
    S1 0.0264(6) 0.0250(6) 0.0409(8) 0.0110(5) 0.0057(5) -0.0013(5)
    O1 0.033(2) 0.0274(18) 0.040(2) 0.0174(16) 0.0017(17) -0.0037(16)
    C1 0.049(4) 0.038(3) 0.049(4) 0.028(3) 0.005(3) 0.008(3)
    C2 0.066(5) 0.044(4) 0.037(3) 0.030(4) 0.003(3) -0.009(3)
_geom_special_details
;
All e.s.d.'s (except the e.s.d. in the dihedral angle between two l.s. planes)
are estimated using the full covariance matrix. The cell e.s.d.'s are taken
into account individually in the estimation of e.s.d.'s in distances, angles
and torsion angles; correlations between e.s.d.'s in cell parameters are only
used when they are defined by crystal symmetry. An approximate (isotropic)
treatment of cell e.s.d.'s is used for estimating e.s.d.'s involving l.s.
planes.
;
loop_
    _geom_bond_atom_site_label_1
    _geom_bond_atom_site_label_2
    _geom_bond_site_symmetry_1
    _geom_bond_site_symmetry_2
    _geom_bond_distance
    _geom_bond_publ_flag
    I2 I2 . 10_556 2.8417(18) ?
    Zn1 O1 . 18_545 2.111(4) ?
    Zn1 O1 . 3_665 2.111(4) ?
    Zn1 O1 . 2_655 2.111(4) ?
    Zn1 O1 . . 2.111(4) ?
    Zn1 O1 . 17_555 2.111(4) ?
    Zn1 O1 . 16_655 2.111(4) ?
    S1 O1 . . 1.515(4) ?
    S1 C1 . . 1.780(6) ?
    S1 C2 . . 1.782(7) ?
    C1 H1A . . 0.9600 ?
    C1 H1B . . 0.9600 ?
    C1 H1C . . 0.9600 ?
    C2 H2A . . 0.9600 ?
    C2 H2B . . 0.9600 ?
    C2 H2C . . 0.9600 ?
loop_
    _geom_angle_atom_site_label_1
    _geom_angle_atom_site_label_2
    _geom_angle_atom_site_label_3
    _geom_angle_site_symmetry_1
    _geom_angle_site_symmetry_2
    _geom_angle_site_symmetry_3
    _geom_angle
    _geom_angle_publ_flag
    O1 Zn1 O1 18_545 . 3_665 179.9980(10) ?
    O1 Zn1 O1 18_545 . 2_655 87.29(16) ?
    O1 Zn1 O1 3_665 . 2_655 92.71(16) ?
    O1 Zn1 O1 18_545 . . 87.29(16) ?
    O1 Zn1 O1 3_665 . . 92.71(16) ?
    O1 Zn1 O1 2_655 . . 92.71(16) ?
    O1 Zn1 O1 18_545 . 17_555 92.71(16) ?
    O1 Zn1 O1 3_665 . 17_555 87.29(16) ?
    O1 Zn1 O1 2_655 . 17_555 179.9980(10) ?
    O1 Zn1 O1 . . 17_555 87.29(16) ?
    O1 Zn1 O1 18_545 . 16_655 92.71(16) ?
    O1 Zn1 O1 3_665 . 16_655 87.29(16) ?
    O1 Zn1 O1 2_655 . 16_655 87.29(16) ?
    O1 Zn1 O1 . . 16_655 180.00 ?
    O1 Zn1 O1 17_555 . 16_655 92.71(15) ?
    O1 S1 C1 . . . 106.1(3) ?
    O1 S1 C2 . . . 104.4(3) ?
    C1 S1 C2 . . . 98.6(3) ?
    S1 O1 Zn1 . . . 119.0(2) ?
    S1 C1 H1A . . . 109.50 ?
    S1 C1 H1B . . . 109.50 ?
    H1A C1 H1B . . . 109.50 ?
    S1 C1 H1C . . . 109.50 ?
    H1A C1 H1C . . . 109.50 ?
    H1B C1 H1C . . . 109.50 ?
    S1 C2 H2A . . . 109.50 ?
    S1 C2 H2B . . . 109.50 ?
    H2A C2 H2B . . . 109.50 ?
    S1 C2 H2C . . . 109.50 ?
    H2A C2 H2C . . . 109.50 ?
    H2B C2 H2C . . . 109.50 ?
loop_
    _geom_torsion_atom_site_label_1
    _geom_torsion_atom_site_label_2
    _geom_torsion_atom_site_label_3
    _geom_torsion_atom_site_label_4
    _geom_torsion_site_symmetry_1
    _geom_torsion_site_symmetry_2
    _geom_torsion_site_symmetry_3
    _geom_torsion_site_symmetry_4
    _geom_torsion
    _geom_torsion_publ_flag
    C1 S1 O1 Zn1 . . . . -101.8(3) ?
    C2 S1 O1 Zn1 . . . . 154.6(3) ?
    O1 Zn1 O1 S1 18_545 . . . 38.74(19) ?
    O1 Zn1 O1 S1 3_665 . . . -141.26(19) ?
    O1 Zn1 O1 S1 2_655 . . . -48.4(3) ?
    O1 Zn1 O1 S1 17 . . . 131.6(3) ?
    O1 Zn1 O1 S1 16_655 . . . 112(10) ?
_iucr_refine_instructions_details
;
TITL xl in R-3
CELL 0.71073 11.8399 11.8399 19.711 90 90 120
ZERR 3 0.0005 0.0005 0.0012 0 0 0
LATT 3
SYMM -Y,+X-Y,+Z
SYMM +Y-X,-X,+Z
SFAC C H O S ZN I
UNIT 36 108 18 18 3 12
OMIT    -7   6  14
OMIT    -2   3   4
OMIT    -1   2   0
OMIT     0   3   0
OMIT    -1   5   0
OMIT     6   7   5
omit -2 60
L.S. 5
PLAN  -5
SIZE 0.4 0.4 0.6
TEMP 24.85
BOND $H
CONF
fmap 2
acta 60.
rem  isor 0.002 o1 c2
WGHT    0.000000   55.158897
EXTI    0.003033
FVAR       0.14222
I1    6    0.666667    0.333333    0.592056    10.33333    0.04445    0.04445 =
         0.03997    0.00000    0.00000    0.02223
I2    6    0.000000    0.000000    0.427914    10.33333    0.03556    0.03556 =
         0.06881    0.00000    0.00000    0.01778
ZN1   5    0.666667    0.333333    0.333333    10.16667    0.02215    0.02215 =
         0.03305    0.00000    0.00000    0.01107
S1    4    0.625084    0.544067    0.407943    11.00000    0.02638    0.02502 =
         0.04087   -0.00133    0.00568    0.01103
O1    3    0.724282    0.502543    0.392172    11.00000    0.03255    0.02737 =
         0.04047   -0.00365    0.00172    0.01740
C1    1    0.659234    0.674664    0.351496    11.00000    0.04905    0.03776 =
         0.04877    0.00840    0.00479    0.02822
AFIX 137
H1A   2    0.749099    0.741145    0.355878    11.00000   -1.50000
H1B   2    0.604532    0.710537    0.362451    11.00000   -1.50000
H1C   2    0.642495    0.642758    0.305710    11.00000   -1.50000
AFIX   0
C2    1    0.682472    0.635532    0.484501    11.00000    0.06601    0.04434 =
         0.03664   -0.00946    0.00316    0.03021
AFIX 137
H2A   2    0.683597    0.580434    0.519911    11.00000   -1.50000
H2B   2    0.625650    0.668002    0.497189    11.00000   -1.50000
H2C   2    0.769085    0.707433    0.477645    11.00000   -1.50000
HKLF 4
REM  xl in R-3
REM R1 =  0.0475 for   1251 Fo > 4sig(Fo)  and  0.0661 for all   1512 data
REM     48 parameters refined using      0 restraints
END
WGHT      0.0001     55.1677
REM Highest difference peak  0.999,  deepest hole -1.230,  1-sigma level  0.174
Q1    1   0.6667  0.3333  0.4393  10.33333  0.05    1.00
Q2    1  -0.0216 -0.0597  0.4469  11.00000  0.05    0.84
Q3    1   0.6912  0.3952  0.5799  11.00000  0.05    0.82
Q4    1   0.6667  0.3333  0.5022  10.33333  0.05    0.81
Q5    1   0.6131  0.3516  0.3489  11.00000  0.05    0.76
;
