# Supplementary material for: Hexa­kis­(dimethyl sulfoxide-κO)zinc(II) poly­iodide
Source: Acta Crystallogr Sect E Struct Rep Online. 2013 Oct 23;69(Pt 11):m618. doi: 10.1107/S1600536813028377 (PMC3884268; doi:10.1107/S1600536813028377)
Supplement: Supplementary file 2 [file e-69-0m618-Isup2.hkl]

# 
# h,k,l, Fc-squared, Fo-squared, sigma(Fo-squared) and status flag 
# 
data_I
_shelx_title ' xl in R-3' 
_shelx_refln_list_code          4 
_shelx_F_calc_maximum      486.28 
_exptl_crystal_F_000      1482.00 
_reflns_d_resolution_high  0.7109 
 
loop_ 
 _symmetry_equiv_pos_as_xyz 
 'x, y, z' 
 '-y, x-y, z' 
 '-x+y, -x, z' 
 'x+2/3, y+1/3, z+1/3' 
 '-y+2/3, x-y+1/3, z+1/3' 
 '-x+y+2/3, -x+1/3, z+1/3' 
 'x+1/3, y+2/3, z+2/3' 
 '-y+1/3, x-y+2/3, z+2/3' 
 '-x+y+1/3, -x+2/3, z+2/3' 
 '-x, -y, -z' 
 'y, -x+y, -z' 
 'x-y, x, -z' 
 '-x+2/3, -y+1/3, -z+1/3' 
 'y+2/3, -x+y+1/3, -z+1/3' 
 'x-y+2/3, x+1/3, -z+1/3' 
 '-x+1/3, -y+2/3, -z+2/3' 
 'y+1/3, -x+y+2/3, -z+2/3' 
 'x-y+1/3, x+2/3, -z+2/3' 
 
_cell_length_a    11.8399 
_cell_length_b    11.8399 
_cell_length_c    19.7110 
_cell_angle_alpha  90.000 
_cell_angle_beta   90.000 
_cell_angle_gamma 120.000 
 
_shelx_F_squared_multiplier     1.000 
 
loop_ 
 _refln_index_h 
 _refln_index_k 
 _refln_index_l 
 _refln_F_squared_calc 
 _refln_F_squared_meas 
 _refln_F_squared_sigma 
 _refln_observed_status 
  -2   4   0   169306.44   162102.47   2547.97 o 
  -4   5   0   174914.19   169151.08   2670.21 o 
  -3   6   0   212253.11   206128.08   3247.56 o 
   0   6   0   145013.92   139238.64   2225.21 o 
  -5   7   0   177419.81   179395.16   2840.82 o 
  -2   7   0    79702.64    75738.34   1460.16 o 
  -7   8   0    75114.52    70956.19   1359.01 o 
  -4   8   0   146187.06   147229.77   2324.89 o 
  -1   8   0    97365.28    90075.05   1647.81 o 
  -6   9   0   164328.58   160651.00   2568.08 o 
  -3   9   0    75422.74    75635.93   1429.50 o 
   0   9   0    55023.05    57483.33   1862.50 o 
  -8  10   0    28536.73    28666.23    745.30 o 
  -5  10   0    43240.28    41234.74    982.39 o 
  -2  10   0    76483.50    81781.40   2605.78 o 
 -10  11   0    30064.77    31418.62    769.39 o 
  -7  11   0    24611.41    24918.05    615.88 o 
  -4  11   0    26223.56    28282.55    940.22 o 
  -1  11   0    20301.20    20110.70    527.51 o 
  -9  12   0    38109.68    40579.45    956.85 o 
  -6  12   0    41226.61    42027.59   1011.11 o 
  -3  12   0    22121.10    21635.22    573.32 o 
   0  12   0    11160.75    11113.72    323.94 o 
 -11  13   0    17947.46    21255.23    575.82 o 
  -8  13   0    13298.75    16348.37    629.17 o 
  -5  13   0    24536.24    24347.34    619.26 o 
  -2  13   0    29873.91    30912.04    772.42 o 
 -13  14   0     4769.07     4800.94    188.47 o 
 -10  14   0    12982.59    12636.51    379.15 o 
  -7  14   0    20809.62    21713.95    581.98 o 
  -4  14   0    11386.06    11097.79    328.90 o 
  -1  14   0     6900.09     7514.39    228.46 o 
 -12  15   0     4282.93     3857.26    168.57 o 
  -9  15   0     9097.54     9879.14    298.46 o 
  -6  15   0     6282.36     6260.94    198.60 o 
  -3  15   0     9382.91     9973.33    293.48 o 
 -11  16   0     8365.30     8986.51    283.31 o 
  -8  16   0     2953.57     2868.14    148.61 o 
  -5  16   0     3395.93     2675.62    208.10 o 
  -3   2   1   119973.31   119778.91   1870.54 o 
   0   2   1    66838.06    63456.82    820.01 o 
  -5   3   1    11032.09    10643.55    206.72 o 
  -2   3   1    34518.86    33520.46    547.47 o 
   1   3   1    43732.96    43241.02    711.96 o 
  -7   4   1    24894.14    24522.86    454.22 o 
  -4   4   1     8643.37     8602.06    191.05 o 
  -1   4   1     5064.44     4898.33     99.97 o 
   2   4   1    13331.72    12449.35    236.99 o 
  -9   5   1     9327.02     8865.82    184.70 o 
  -6   5   1    21192.81    20469.73    417.54 o 
  -3   5   1    66838.39    65034.36   1046.90 o 
   0   5   1     4828.12     4872.31    104.62 o 
   3   5   1     3099.50     3393.89     94.27 o 
 -11   6   1     4557.70     4025.62    203.51 o 
  -8   6   1    14427.21    14171.52    306.44 o 
  -5   6   1    15816.06    15543.77    278.02 o 
  -2   6   1     9561.31     8861.00    200.59 o 
   1   6   1    22404.98    20526.07    365.63 o 
   4   6   1     5319.32     5197.50    129.19 o 
 -10   7   1     2448.83     3141.72    173.44 o 
  -7   7   1     7288.22     6451.33    169.51 o 
  -4   7   1     5606.04     5100.06    119.53 o 
  -1   7   1    30628.84    28605.92    584.42 o 
   2   7   1     2997.03     2816.69     79.34 o 
   5   7   1     9088.18     8964.48    373.52 o 
 -15   8   1     1934.14     1737.67    103.96 o 
 -12   8   1     7731.34     8760.18    263.65 o 
  -9   8   1       50.52       49.44     69.22 o 
  -6   8   1       18.30        9.89     39.55 o 
  -3   8   1    10523.50    10342.93    240.18 o 
   0   8   1     6190.78     6035.03    169.16 o 
   3   8   1     6124.26     6207.24    288.25 o 
   6   8   1      530.87      667.72     84.08 o 
 -14   9   1      609.06      563.88     74.19 o 
 -11   9   1     2580.11     2680.49    123.87 o 
  -8   9   1    22001.43    21154.52    540.09 o 
  -5   9   1      173.71      321.43     49.45 o 
  -2   9   1     1595.10     1554.94     84.18 o 
   1   9   1     4909.74     4602.82    223.44 o 
   4   9   1      912.71      425.49     98.95 o 
   7   9   1      745.80      524.33     89.04 o 
 -16  10   1      299.42      484.62     74.18 o 
 -13  10   1      618.96      277.00     74.20 o 
 -10  10   1     4464.93     3880.76    143.92 o 
  -7  10   1     5156.02     4436.21    134.13 o 
  -4  10   1    22483.49    20817.85    535.09 o 
  -1  10   1     2598.02     2527.23    148.66 o 
   2  10   1      102.92      291.73     79.11 o 
 -15  11   1      404.09      133.53     84.07 o 
 -12  11   1      488.04      321.49     84.08 o 
  -9  11   1     3369.39     3763.06    188.40 o 
  -6  11   1     4662.05     4730.90    273.03 o 
  -3  11   1     1895.85     1901.61    108.95 o 
   0  11   1     5914.84     5657.06    193.70 o 
   3  11   1     1170.88     1256.83    108.86 o 
 -14  12   1      309.23      301.66     79.12 o 
 -11  12   1     1116.94      791.72    118.76 o 
  -8  12   1     3816.73     3649.97    188.45 o 
  -5  12   1     1505.87     1534.55     99.00 o 
  -2  12   1     1455.85     1306.71     94.04 o 
   1  12   1     1653.16     1227.56    108.90 o 
 -13  13   1     3762.16     3563.90    163.57 o 
 -10  13   1        6.21      -84.05     84.05 o 
  -7  13   1      112.63      618.07    108.78 o 
  -4  13   1     1249.50     1519.27    113.82 o 
  -1  13   1       80.32      860.33    168.11 o 
   2  13   1      580.41      464.92     84.08 o 
 -12  14   1     1083.29      999.45    108.85 o 
  -9  14   1     3395.23     3375.04    158.59 o 
  -6  14   1      166.38      -19.78     69.23 o 
  -3  14   1      350.38      232.43     74.18 o 
   0  14   1      765.59      440.25    108.83 o 
 -11  15   1      342.65      336.28     84.07 o 
  -8  15   1     1312.74     1578.59    168.25 o 
  -5  15   1     4955.95     5739.31    203.38 o 
  -2  15   1      821.56      316.59     93.99 o 
 -10  16   1       39.46       -9.89     93.94 o 
  -7  16   1      745.60      549.07     93.98 o 
   0   1   2     7359.84     7574.36    184.99 o 
  -2   2   2       95.49      346.21     14.84 o 
   1   2   2    72876.95    76093.66   1084.04 o 
  -4   3   2      932.11     2437.32    143.66 o 
  -1   3   2     8775.96     8450.47    162.02 o 
   2   3   2     2465.62     2656.68     84.42 o 
  -6   4   2     4262.83     4288.73    114.43 o 
  -3   4   2     7540.90     8201.35    155.69 o 
   0   4   2     2924.39     2739.50     69.61 o 
   3   4   2     2514.33     2336.32     74.41 o 
  -8   5   2     5046.61     5196.43    139.23 o 
  -5   5   2       12.63      360.93     39.55 o 
  -2   5   2        0.55      108.77     44.50 o 
   1   5   2      390.10      430.38     34.63 o 
   4   5   2     3530.89     3175.83     89.32 o 
 -10   6   2      661.96      781.67     59.37 o 
  -7   6   2       31.70        9.89     74.17 o 
  -4   6   2     6491.82     6054.73    149.75 o 
  -1   6   2     1067.13      985.37     44.56 o 
   2   6   2     5428.43     5262.48    109.43 o 
   5   6   2      891.02      578.92     84.12 o 
 -12   7   2      195.64      222.52     69.23 o 
  -9   7   2     2911.70     2652.77     89.25 o 
  -6   7   2     3286.77     3395.30     99.28 o 
  -3   7   2      187.13      272.00     44.51 o 
   0   7   2    16037.40    15359.12    286.95 o 
   3   7   2      436.20      479.78     54.41 o 
 -14   8   2     1076.42      573.96     84.12 o 
 -11   8   2      427.50      479.76     69.24 o 
  -8   8   2       40.12      796.04    128.55 o 
  -5   8   2     8477.15     8002.06    159.74 o 
  -2   8   2       10.35       39.55     34.61 o 
   1   8   2     1333.25      841.58    143.56 o 
   4   8   2     1146.09     1266.86    123.72 o 
   7   8   2       42.32       19.78    138.44 o 
 -16   9   2       72.76      276.89    158.22 o 
 -13   9   2      421.19      850.66     89.02 o 
 -10   9   2     1669.03     2084.51    103.98 o 
  -7   9   2      197.65      558.80     79.12 o 
  -4   9   2       83.28       44.50     54.39 o 
  -1   9   2     2757.85     2359.62     84.27 o 
   2   9   2     3164.99     2503.30    128.88 o 
   5   9   2     2098.49     2678.75    143.59 o 
 -12  10   2      276.71      212.64     69.23 o 
  -9  10   2     4716.66     5177.84    183.68 o 
  -3  10   2     1028.94      895.75     74.23 o 
   0  10   2     1480.96     1782.10    113.86 o 
   3  10   2      864.55      346.31    103.89 o 
   6  10   2      861.55      559.00    148.41 o 
 -14  11   2     1928.75     1722.84    108.92 o 
  -8  11   2        4.64       44.50     79.11 o 
  -2  11   2      243.03      242.31     74.18 o 
   1  11   2      206.02      158.24     98.90 o 
   4  11   2      112.19       49.45     74.17 o 
 -13  12   2      201.92       98.90     74.17 o 
 -10  12   2     1148.64     1440.01    103.92 o 
  -7  12   2     2043.60     2287.96    148.57 o 
  -4  12   2     2247.94     2347.72    123.82 o 
  -1  12   2        1.26      454.86     98.88 o 
   2  12   2        2.90       59.33     84.05 o 
 -15  13   2      365.50      133.52    168.14 o 
 -12  13   2      639.23      262.16     89.03 o 
  -9  13   2      127.06      -54.39     54.39 o 
  -6  13   2     2026.30     2629.37    118.84 o 
  -3  13   2     1484.79     1940.21    128.69 o 
   0  13   2      240.84      163.18     79.12 o 
 -14  14   2       11.84      -79.11    113.72 o 
 -11  14   2     1185.30     1375.60    118.76 o 
  -8  14   2       65.60      331.28    138.44 o 
  -5  14   2      607.83      593.56     79.14 o 
  -2  14   2     1276.13     1306.38    108.86 o 
 -13  15   2      198.20      435.14    182.96 o 
 -10  15   2       30.92       84.05     64.28 o 
  -7  15   2      369.98      370.91     98.91 o 
  -4  15   2       29.59     -108.77    108.77 o 
  -9  16   2      328.67      158.25     74.18 o 
  -6  16   2      148.95       -9.89     74.17 o 
   0   0   3    29044.33    30041.37    983.76 o 
   1   1   3    13159.59    14100.61    278.61 o 
  -1   2   3    67519.31    67906.88   1235.10 o 
   2   2   3      855.75     1228.34     49.53 o 
  -3   3   3     5171.83     5043.65    115.08 o 
   0   3   3     2342.83     2465.71     59.65 o 
   3   3   3    14373.74    14421.66    267.54 o 
  -5   4   3      275.08      608.41     34.62 o 
  -2   4   3     8488.31     8492.21    160.99 o 
   1   4   3    14174.97    15032.96    247.85 o 
   4   4   3      110.02      -49.45     49.45 o 
  -7   5   3     3336.42     3232.07     84.40 o 
  -4   5   3     2865.37     3149.36     84.45 o 
  -1   5   3    16397.74    16801.04    274.10 o 
   2   5   3     6983.24     7460.86    144.63 o 
   5   5   3     3179.24     3367.08    158.68 o 
  -9   6   3     4777.01     5007.75    124.20 o 
  -6   6   3    23867.04    22524.73    453.45 o 
   0   6   3     1749.22     1605.54     59.46 o 
   3   6   3     5719.41     5639.04    119.34 o 
   6   6   3      314.73      677.52    108.80 o 
 -11   7   3      509.76      905.18     84.09 o 
  -8   7   3     4761.41     5242.30    139.13 o 
  -5   7   3     1867.14     1893.08     64.42 o 
  -2   7   3     7463.09     6981.22    134.73 o 
   1   7   3        9.45      -34.61     34.61 o 
   4   7   3     5112.13     4826.69    188.70 o 
   7   7   3       13.03      -64.27     64.27 o 
 -13   8   3       49.49      103.83     69.22 o 
 -10   8   3     1204.39     1049.29     74.24 o 
  -7   8   3     1710.48     1713.78     74.30 o 
  -4   8   3     5844.62     5788.30    144.33 o 
  -1   8   3       90.21       59.34     39.56 o 
   2   8   3     7322.52     7723.34    199.06 o 
   5   8   3      648.03      281.95    133.56 o 
   8   8   3      449.44      395.65    118.69 o 
 -15   9   3     1872.99     1826.69    123.76 o 
 -12   9   3      455.89      351.16     64.30 o 
  -9   9   3      151.22      420.31     79.12 o 
  -6   9   3     5517.01     4882.20    159.09 o 
  -3   9   3      357.85      227.51     44.51 o 
   0   9   3     4328.44     3464.55    143.94 o 
   3   9   3     1852.09     2242.93    123.78 o 
   6   9   3     1852.38     1905.87    188.11 o 
 -14  10   3     1165.50     1469.61    103.91 o 
 -11  10   3     3996.74     4429.13    148.79 o 
  -8  10   3     3177.49     2910.45    153.70 o 
  -5  10   3      705.41      860.86    103.90 o 
  -2  10   3      158.02      187.91     74.17 o 
   1  10   3      104.73        0.00    118.67 o 
   4  10   3      368.23      143.42     89.02 o 
 -16  11   3      126.43      197.78    113.73 o 
 -13  11   3      568.24      821.06     79.14 o 
 -10  11   3       83.37      -39.56     54.39 o 
  -7  11   3     6032.03     6122.54    208.72 o 
  -4  11   3        8.07       79.11     49.44 o 
  -1  11   3      829.69      479.90     79.16 o 
   2  11   3      356.33      341.23     89.02 o 
   5  11   3      116.78       59.33    103.84 o 
 -15  12   3       78.70        4.94    108.78 o 
 -12  12   3      241.27      410.44     79.12 o 
  -9  12   3      801.48     1024.08    118.73 o 
  -6  12   3     3181.91     3008.77    128.88 o 
  -3  12   3     8058.10     8532.15    278.60 o 
   0  12   3      869.36      405.67     84.10 o 
   3  12   3      367.11      445.08    123.63 o 
 -14  13   3      140.91      -84.06    168.12 o 
 -11  13   3      203.04      217.58     84.06 o 
  -2  13   3      425.30      133.53     79.13 o 
   1  13   3      442.57      459.94     98.91 o 
 -13  14   3      239.76       -9.89    113.73 o 
 -10  14   3        2.79       64.27     74.16 o 
  -7  14   3      482.86      262.13     54.40 o 
  -4  14   3       40.76       98.89     74.16 o 
  -1  14   3       40.04      -64.28    108.77 o 
 -12  15   3     2374.60     1980.71    173.31 o 
  -9  15   3        6.44       54.39     79.11 o 
  -6  15   3      175.96      -89.01     89.01 o 
  -3  15   3      842.56      643.09    108.83 o 
 -11  16   3      587.74      608.36    148.38 o 
  -8  16   3     1130.24      806.49     94.01 o 
  -5  16   3        2.23        4.94    103.83 o 
  -1   1   4    69802.50    76567.37   1694.15 o 
  -3   2   4    31011.74    32393.24    603.30 o 
   0   2   4    71960.50    74767.74   1202.35 o 
  -5   3   4    29554.04    30036.31    606.01 o 
   1   3   4    38156.79    40147.72    597.96 o 
  -7   4   4     7009.17     6892.61    174.56 o 
  -4   4   4     7051.09     6386.74    165.17 o 
  -1   4   4    84529.70    87310.98   1387.24 o 
   2   4   4   115382.37   120043.78   1718.81 o 
  -9   5   4    30994.82    31692.72    642.21 o 
  -6   5   4    36827.04    36781.96    627.29 o 
  -3   5   4    31513.89    32540.22    633.77 o 
   0   5   4    39602.52    40825.06    616.58 o 
   3   5   4    13766.42    13396.43    225.87 o 
 -11   6   4    14056.32    14454.34    410.27 o 
  -8   6   4    14866.09    15481.50    291.35 o 
  -5   6   4    31862.41    33027.54    654.37 o 
  -2   6   4    45775.78    45793.66    761.74 o 
   1   6   4     4028.93     4217.44    124.19 o 
   4   6   4     2464.99     2338.95     99.11 o 
 -13   7   4      420.03      400.60     69.24 o 
 -10   7   4    11877.98    11418.50    299.83 o 
  -7   7   4    51639.35    49984.25    950.09 o 
  -4   7   4    16716.45    16623.78    428.97 o 
  -1   7   4    15776.70    16671.00    281.96 o 
   2   7   4    30676.08    30425.26    539.49 o 
   5   7   4     1543.81     1455.37    123.76 o 
 -15   8   4     1050.11      717.41     98.95 o 
 -12   8   4     1959.76     1851.97     94.08 o 
  -9   8   4    13847.84    13486.46    365.58 o 
  -6   8   4    24813.56    24001.53    583.67 o 
  -3   8   4    48766.58    46712.47    765.18 o 
   0   8   4    11595.70    11271.60    220.03 o 
   3   8   4     5662.17     5404.56    158.96 o 
   6   8   4     5005.86     4381.07    253.04 o 
 -14   9   4     6370.10     7181.03    228.44 o 
 -11   9   4     4674.66     4476.55    153.85 o 
  -8   9   4     1545.82     1648.80     99.03 o 
  -5   9   4     7798.79     7733.70    184.37 o 
  -2   9   4     3271.92     3119.77     74.40 o 
   1   9   4    20404.83    19736.45    543.20 o 
   4   9   4     4764.19     4509.93    163.73 o 
   7   9   4      308.48      430.23    168.14 o 
 -16  10   4     2334.32     1307.20    193.11 o 
 -13  10   4      846.02      440.30     69.26 o 
 -10  10   4     8883.24     8466.26    249.01 o 
  -7  10   4     9702.39    10598.42    438.90 o 
  -4  10   4     1797.67     1901.71     79.24 o 
  -1  10   4     3215.46     2667.27    114.03 o 
   5  10   4     3410.07     3290.34    213.08 o 
 -15  11   4     2544.10     2634.68    227.81 o 
 -12  11   4     8959.03     8360.62    238.87 o 
  -9  11   4     2080.41     1693.76    143.62 o 
  -6  11   4    18650.61    18155.91    446.99 o 
  -3  11   4    14971.72    14140.32    380.41 o 
   0  11   4     1406.28     1108.68     89.09 o 
   3  11   4      388.66      257.17     79.13 o 
 -14  12   4      561.22      766.63    173.11 o 
 -11  12   4     2188.75     1822.38    103.99 o 
  -8  12   4    10680.08    10389.70    239.30 o 
  -5  12   4     5381.65     5486.60    153.92 o 
  -2  12   4     4365.92     3814.56    153.77 o 
   1  12   4     4662.69     4568.19    188.48 o 
 -13  13   4      200.21      415.37    168.12 o 
 -10  13   4      790.58     1019.08     93.99 o 
  -7  13   4     3207.49     2686.16    128.86 o 
  -4  13   4     6707.13     5728.61    203.71 o 
  -1  13   4     1913.71     2000.08    118.82 o 
   2  13   4      371.31     -103.85    103.85 o 
 -12  14   4     3101.43     3354.12    213.04 o 
  -9  14   4      365.07      301.67     79.13 o 
  -3  14   4     1138.06      856.00     94.01 o 
   0  14   4     1293.51      648.22    123.71 o 
 -11  15   4     3980.10     3737.61    257.77 o 
  -8  15   4     3374.80     3439.01    118.93 o 
  -5  15   4       16.70      -14.83     93.94 o 
  -2  15   4      280.83       64.29     93.96 o 
 -10  16   4      365.63      543.99    182.98 o 
  -7  16   4     1312.35     1083.68     94.02 o 
   0   1   5     4645.11     4037.08    115.20 o 
  -2   2   5    59639.51    60209.99   1374.40 o 
   1   2   5    18017.34    17670.48    271.93 o 
  -4   3   5      952.57     1683.88     39.62 o 
  -1   3   5    72281.64    72003.94   1142.47 o 
   2   3   5    54482.48    54685.59    898.94 o 
  -6   4   5     5313.03     5776.56    129.47 o 
  -3   4   5    30128.16    27844.95    525.57 o 
   0   4   5    14127.38    13822.32    227.67 o 
   3   4   5    10295.18     9896.62    190.22 o 
  -8   5   5     9488.86     9280.71    184.81 o 
  -5   5   5     7566.24     6641.07    184.89 o 
  -2   5   5    23775.82    23459.93    399.80 o 
   1   5   5    26223.81    25968.76    459.99 o 
   4   5   5     2200.31     2313.98     84.23 o 
 -10   6   5    22453.39    24494.41    509.46 o 
  -7   6   5    24625.15    24520.86    421.81 o 
  -4   6   5     2732.14     3056.92     84.36 o 
  -1   6   5     8715.21     8770.39    155.01 o 
   2   6   5     1200.94     1148.51     54.46 o 
   5   6   5     3148.29     3752.69    158.63 o 
 -12   7   5      874.73     1053.83     89.06 o 
  -9   7   5     3268.09     3238.64    114.07 o 
  -6   7   5    32281.41    30222.25   1035.08 o 
  -3   7   5    33713.94    32378.10    637.79 o 
   0   7   5     2217.31     2210.42     74.34 o 
   3   7   5     4523.94     4333.72    134.03 o 
 -14   8   5     1350.99     1459.91     94.03 o 
 -11   8   5     2853.09     2824.80    138.76 o 
  -8   8   5    10522.10     9235.19    344.63 o 
  -5   8   5      926.38      851.26     64.34 o 
  -2   8   5    15393.33    15153.61    251.22 o 
   1   8   5    30567.78    30725.89    635.25 o 
   4   8   5     2715.54     2234.53    133.77 o 
   7   8   5      985.48      564.01    133.58 o 
 -16   9   5     1110.36      949.95    143.48 o 
 -13   9   5     1686.56     1519.73     94.05 o 
 -10   9   5     4024.59     4102.72    143.87 o 
  -7   9   5     1200.95     1445.36     99.00 o 
  -4   9   5     3565.13     3661.73    114.12 o 
  -1   9   5       36.72      197.77     44.50 o 
   5   9   5     7397.07     6763.51    318.05 o 
 -15  10   5     5806.24     6918.50    317.64 o 
 -12  10   5     2336.75     2595.27    118.87 o 
  -9  10   5     1288.36     1034.46     89.09 o 
  -6  10   5     7535.01     7018.91    214.05 o 
  -3  10   5     1681.21     1386.45     69.32 o 
   0  10   5     3353.14     4189.22    168.56 o 
   3  10   5      295.91      420.34    108.79 o 
   6  10   5      140.72      168.12    118.67 o 
 -14  11   5      237.62      -14.83    118.68 o 
 -11  11   5     9666.03     9950.31    288.85 o 
  -8  11   5     8767.76     8565.21    253.97 o 
  -5  11   5     6333.52     6342.46    164.03 o 
  -2  11   5     5966.32     6214.78    213.62 o 
   1  11   5     2586.36     2863.11    143.65 o 
   4  11   5      533.69      356.10    113.76 o 
 -13  12   5      427.92       59.35    173.10 o 
 -10  12   5       30.22      -34.61     74.16 o 
  -7  12   5     9912.27     9377.22    219.23 o 
  -4  12   5     9734.99     9713.92    239.11 o 
  -1  12   5      920.48     1103.29     84.11 o 
   2  12   5     1282.55     1410.29    118.76 o 
 -15  13   5      934.29     1385.19    207.78 o 
 -12  13   5      958.65      648.11    188.00 o 
  -9  13   5      628.81      613.36     79.14 o 
  -6  13   5      154.01       54.39     59.34 o 
  -3  13   5     1838.72     2366.43    123.77 o 
   0  13   5     3525.57     3379.85    173.45 o 
 -14  14   5     1606.73     2058.87    188.07 o 
 -11  14   5     3519.49     3707.03    252.75 o 
  -8  14   5     1698.46     1480.06    108.90 o 
  -5  14   5      866.72      791.54     98.94 o 
  -2  14   5       79.40      311.50    108.78 o 
 -13  15   5     1408.90     1276.73    163.30 o 
 -10  15   5      510.21      504.48    133.54 o 
  -7  15   5     2312.55     2317.44    123.79 o 
  -4  15   5      948.20     1291.23    123.68 o 
  -9  16   5     1208.51     1375.54    123.70 o 
  -6  16   5       83.31      271.94    103.83 o 
   0   0   6   236470.83   231046.03   7152.63 o 
   1   1   6   199085.34   208635.17   4640.41 o 
  -1   2   6   118643.34   123311.28   2705.78 o 
   2   2   6   117710.34   123456.80   2282.98 o 
  -3   3   6    58454.45    58606.62   1362.18 o 
   0   3   6    39009.53    36290.06    602.63 o 
   3   3   6    27089.91    27312.86    481.15 o 
  -5   4   6   196551.61   214015.91   4747.66 o 
  -2   4   6    70478.28    70097.22   1299.63 o 
   1   4   6    55073.41    55776.69    910.18 o 
   4   4   6    59584.65    60410.21   1002.81 o 
  -7   5   6    33736.46    33847.93    564.73 o 
  -4   5   6    94965.95    90181.60   1423.13 o 
  -1   5   6   124111.94   121807.35   1717.14 o 
   2   5   6    65918.04    66824.68   1088.26 o 
   5   5   6    11643.79    12559.27    344.71 o 
  -9   6   6    11075.13    11292.50    244.84 o 
  -6   6   6    13688.94    13244.25    276.34 o 
  -3   6   6    33173.19    31256.32    608.52 o 
   0   6   6    34489.04    33728.12    529.81 o 
   3   6   6    51488.43    54185.79   1295.94 o 
   6   6   6    15630.06    17139.31    625.52 o 
 -11   7   6     8650.81     8898.27    263.91 o 
  -8   7   6    33267.12    34605.96    847.66 o 
  -5   7   6    75347.95    75359.52   1403.98 o 
  -2   7   6    25321.16    25278.56    396.81 o 
   1   7   6    24845.56    24665.44    445.79 o 
   4   7   6    10462.83    11305.08    344.09 o 
   7   7   6     8050.02     9038.76    258.53 o 
 -13   8   6     8627.30     8965.37    263.69 o 
 -10   8   6    25296.22    26708.24    671.75 o 
  -7   8   6    18990.62    18059.12    594.41 o 
  -4   8   6    46551.88    45144.96    865.88 o 
  -1   8   6    49090.21    48584.11    730.63 o 
   2   8   6     3877.14     3918.92    128.98 o 
   5   8   6     2906.45     3299.81    227.91 o 
   8   8   6      711.27      707.34    133.55 o 
 -15   9   6      312.52      618.15    182.97 o 
 -12   9   6     5855.65     5785.47    178.78 o 
  -9   9   6    14967.88    15260.59    410.69 o 
  -6   9   6    50842.52    52652.65   1010.26 o 
  -3   9   6    21370.76    19983.24    363.24 o 
   0   9   6    11808.21    11433.35    269.73 o 
   3   9   6    10979.81    10812.76    433.71 o 
   6   9   6     1435.86     1024.41    193.01 o 
 -14  10   6     2442.01     2129.53    198.10 o 
 -11  10   6     4815.75     4937.73    153.84 o 
  -8  10   6    17489.54    18376.23    491.77 o 
  -5  10   6    18887.66    17983.51    477.62 o 
  -2  10   6    35292.09    34061.82    682.36 o 
   1  10   6     7462.60     6603.63    233.71 o 
   4  10   6     2502.94     3491.59    242.68 o 
 -13  11   6     9341.54     8982.10    447.86 o 
 -10  11   6     8907.48     9453.42    263.84 o 
  -7  11   6     1667.89     1569.47     79.22 o 
  -4  11   6     5309.99     5541.90    153.94 o 
  -1  11   6     6965.58     6849.66    233.62 o 
 -15  12   6     3112.64     3393.49    227.88 o 
 -12  12   6     2227.55     2619.55    302.07 o 
  -9  12   6    13043.21    13180.99    369.47 o 
  -6  12   6     9064.61     9017.08    214.10 o 
  -3  12   6     2212.87     2193.94    128.76 o 
   0  12   6     1785.30     1262.34    108.91 o 
   3  12   6     1422.44     1732.03    158.36 o 
 -14  13   6     2287.03     2134.08    222.82 o 
 -11  13   6     8448.95     7603.99    397.85 o 
  -8  13   6     5090.98     4803.73    173.69 o 
  -5  13   6     8887.42     9026.77    233.88 o 
  -2  13   6    11085.09    10940.89    328.82 o 
   1  13   6      744.66      677.68     93.98 o 
 -13  14   6      483.93      262.12    138.48 o 
 -10  14   6     2674.01     2744.06    232.80 o 
  -7  14   6     5396.88     5488.77    163.77 o 
  -4  14   6     3243.97     3795.61    163.52 o 
  -1  14   6     2125.40     1861.56    118.82 o 
 -12  15   6       73.24      321.39    143.39 o 
  -9  15   6     1871.33     1693.00    168.31 o 
  -6  15   6     2122.01     2267.60    128.73 o 
  -3  15   6     2221.67     1911.16    128.73 o 
  -8  16   6      462.19      351.14    103.86 o 
  -1   1   7    56430.36    56034.33   1039.20 o 
  -3   2   7   138841.94   145218.88   3241.44 o 
   0   2   7   174562.17   176808.39   3874.75 o 
  -5   3   7    52986.64    49981.19    826.92 o 
  -2   3   7   172485.62   165644.12   2960.51 o 
   1   3   7   149533.69   153177.67   2142.93 o 
  -7   4   7    80940.57    83159.30   1318.62 o 
  -4   4   7    44621.62    44727.29   1036.26 o 
  -1   4   7    76834.76    73446.62   1166.87 o 
   2   4   7    72541.33    74559.41   1209.42 o 
  -9   5   7    37091.30    39318.83    915.82 o 
  -6   5   7    58127.10    58633.50    860.86 o 
  -3   5   7   129079.57   124833.73   2263.61 o 
   0   5   7    56324.69    56109.19    926.42 o 
   3   5   7     5450.14     5548.73    124.30 o 
 -11   6   7    19592.66    21408.92    442.04 o 
  -8   6   7    53444.55    55593.52    832.78 o 
  -5   6   7    65615.16    62531.93   1176.43 o 
  -2   6   7    68127.29    66805.03    973.69 o 
   1   6   7    60868.07    61725.46   1015.26 o 
   4   6   7    22681.98    23807.73    599.98 o 
 -13   7   7     1637.16     1687.97     99.00 o 
 -10   7   7    24304.06    25069.93    499.68 o 
  -7   7   7    65154.76    63983.31   1179.80 o 
  -4   7   7    46999.57    46254.43    874.10 o 
  -1   7   7    64917.39    63052.26    924.13 o 
   2   7   7    26051.83    26067.10    647.88 o 
   5   7   7    17175.89    18728.86    691.25 o 
 -15   8   7     7137.35     7997.44    357.65 o 
 -12   8   7    16102.37    17835.76    450.40 o 
  -9   8   7    10495.18    11886.92    324.37 o 
  -6   8   7    14946.32    14192.19    296.09 o 
  -3   8   7    51255.94    48680.56    707.17 o 
   0   8   7    30281.95    29235.63    523.52 o 
   3   8   7    23060.98    23220.97    599.15 o 
   6   8   7     5819.16     7455.86    367.33 o 
 -14   9   7     7425.54     7150.71    387.60 o 
 -11   9   7    13821.91    15857.24    404.80 o 
  -8   9   7    36283.64    36447.88    887.73 o 
  -5   9   7     9732.91    10134.53    269.46 o 
  -2   9   7     8477.47     8186.55    149.48 o 
   1   9   7    26615.80    28398.06    601.10 o 
   4   9   7     7837.13     6771.61    313.22 o 
   7   9   7     2654.04     2401.94    217.91 o 
 -13  10   7     5183.60     6401.23    322.54 o 
 -10  10   7    20442.91    21536.96    532.52 o 
  -7  10   7    27786.38    29779.16    602.37 o 
  -4  10   7    46842.98    45878.46    884.75 o 
  -1  10   7    13564.01    13927.28    394.92 o 
   2  10   7     3236.49     4296.77    247.80 o 
   5  10   7     3302.69     3646.73    242.78 o 
 -15  11   7     3760.75     3459.38    262.67 o 
 -12  11   7     7473.86     8777.97    417.53 o 
  -9  11   7    11565.62    12068.10    324.28 o 
  -6  11   7    29262.34    26012.38    673.21 o 
  -3  11   7    19756.73    20349.16    441.94 o 
   0  11   7    18558.91    18512.95    486.13 o 
   3  11   7     4890.78     4518.80    287.70 o 
 -14  12   7      457.66      227.50    133.53 o 
 -11  12   7     5045.91     6326.54    307.64 o 
  -8  12   7    13281.95    13813.19    384.53 o 
  -5  12   7     9018.25     9757.56    273.81 o 
  -2  12   7     6632.15     6781.56    228.54 o 
   1  12   7     6110.18     7238.27    243.26 o 
 -13  13   7     8227.51     8843.20    412.58 o 
 -10  13   7     2592.39     3066.03    252.61 o 
  -7  13   7     6017.64     6063.20    203.60 o 
  -4  13   7     9798.60     9832.95    318.64 o 
  -1  13   7     3374.77     3553.04    158.57 o 
 -12  14   7     7771.46     8179.40    397.54 o 
  -9  14   7    10672.14    10249.12    298.81 o 
  -6  14   7     4521.27     4795.88    143.83 o 
 -11  15   7     3080.28     3195.31    257.61 o 
  -8  15   7     4570.52     5177.23    198.36 o 
  -5  15   7     5807.52     5280.45    198.51 o 
  -7  16   7     3059.59     3046.53    208.06 o 
  -2   2   8     5773.84     5986.76    139.81 o 
   1   2   8    53475.61    56297.31    910.27 o 
  -4   3   8      836.92      673.23     79.20 o 
  -1   3   8    10075.77    11047.90    211.01 o 
   2   3   8     4147.96     4066.63     99.43 o 
  -6   4   8     5470.75     5787.70    149.30 o 
  -3   4   8    10483.19    11116.92    235.89 o 
   0   4   8      469.36      568.95     34.63 o 
   3   4   8       56.76      -14.83     34.61 o 
  -8   5   8    14797.50    15387.71    255.88 o 
  -5   5   8      148.63      163.19     59.34 o 
  -2   5   8     3661.81     3934.85    124.21 o 
   1   5   8     4285.48     4824.69    129.19 o 
   4   5   8      629.63      539.23     64.31 o 
 -10   6   8      580.94      554.03     44.52 o 
  -7   6   8     7435.25     8754.47    219.24 o 
  -4   6   8    20623.88    21222.51    425.46 o 
  -1   6   8     5468.40     5816.42    109.46 o 
   2   6   8       72.93      108.78     44.50 o 
   5   6   8     3988.65     4250.81    148.80 o 
 -12   7   8       80.64      217.56     54.39 o 
  -9   7   8        9.23       49.44     29.67 o 
  -6   7   8      231.68      113.74     64.29 o 
  -3   7   8     1726.32     1669.35     64.40 o 
   0   7   8    12173.60    12720.98    220.19 o 
   3   7   8     1417.03     1811.75    103.95 o 
   6   7   8      175.42      -79.12    103.84 o 
 -14   8   8       29.39     -123.61    123.61 o 
 -11   8   8     2733.23     3146.33    109.01 o 
  -8   8   8     1542.10     1633.88     69.32 o 
  -5   8   8     5679.71     5648.56    134.25 o 
  -2   8   8      235.96      380.79     44.51 o 
   1   8   8      904.61      836.23     94.01 o 
   4   8   8     3686.26     3951.41    223.10 o 
   7   8   8      971.83     1192.30    183.05 o 
 -13   9   8      734.35     1147.65    143.46 o 
 -10   9   8        6.48       79.11     34.61 o 
  -7   9   8     2501.91     2596.59     94.15 o 
  -4   9   8     4957.86     4544.79    124.17 o 
  -1   9   8       67.92      252.17     54.39 o 
   2   9   8      191.30      365.92    138.46 o 
   5   9   8       19.38     -163.16    163.16 o 
 -15  10   8      162.58      -19.78    128.56 o 
 -12  10   8      270.30      766.50    187.92 o 
  -9  10   8     5637.82     5552.75    168.87 o 
  -6  10   8      318.66      395.64     49.46 o 
  -3  10   8     1699.95     1282.39     69.32 o 
   0  10   8     3352.46     3420.42    158.63 o 
   3  10   8      293.25      346.16    113.74 o 
 -14  11   8      420.97      405.54    133.53 o 
 -11  11   8      105.17       34.61    118.67 o 
  -8  11   8      938.26     1009.36     69.27 o 
  -5  11   8     5061.27     4740.99    119.15 o 
  -2  11   8      101.17      -79.11     84.06 o 
   4  11   8      718.70      657.88    178.07 o 
 -13  12   8       23.20      212.60    123.61 o 
 -10  12   8      599.94      717.22    173.12 o 
  -7  12   8      337.44      395.64     69.24 o 
  -4  12   8      421.73      331.36     64.29 o 
   2  12   8      483.76      420.39    163.21 o 
 -12  13   8     2155.94     2252.84    183.20 o 
  -9  13   8      699.32      860.71     79.15 o 
  -6  13   8      429.60      385.76     64.29 o 
  -3  13   8      341.25      153.31     79.13 o 
   0  13   8       48.82     -108.78    108.78 o 
 -11  14   8       27.74      202.72    128.55 o 
  -8  14   8      929.84      776.73     94.00 o 
  -2  14   8      398.51      628.07     98.91 o 
 -10  15   8       57.76     -168.11    168.11 o 
  -7  15   8       56.84      113.72     93.94 o 
  -4  15   8      328.53      326.38    108.79 o 
   0   0   9     9538.38     9946.95    341.61 o 
   1   1   9     6887.68     7047.57    199.93 o 
  -1   2   9     4192.76     4872.66    209.04 o 
   2   2   9    30766.69    33069.20    633.37 o 
  -3   3   9     2826.91     3087.77    158.86 o 
   0   3   9    12671.66    13444.61    281.88 o 
   3   3   9      716.27      811.52     39.59 o 
  -5   4   9       51.43      -74.17     74.17 o 
  -2   4   9      343.89      306.68     29.68 o 
   1   4   9      252.52      153.32     29.67 o 
   4   4   9      428.79      -14.84     89.03 o 
  -7   5   9    24886.93    26050.52    547.68 o 
  -4   5   9    22878.31    24675.81    609.78 o 
  -1   5   9     2737.50     3031.06     79.37 o 
   2   5   9      244.93      326.40     44.51 o 
   5   5   9      665.05      613.42     64.31 o 
  -9   6   9     3409.84     3357.46     79.35 o 
  -6   6   9      380.53      187.96    103.87 o 
  -3   6   9    13293.76    13181.66    346.36 o 
   0   6   9    20353.72    20485.61    368.70 o 
   3   6   9      103.12      -64.28     64.28 o 
   6   6   9     1454.12     1484.87     79.19 o 
 -11   7   9      604.80      801.34     49.47 o 
  -8   7   9      180.94      -34.62    103.85 o 
  -5   7   9       38.70       -4.94     19.78 o 
  -2   7   9       32.56       19.78     54.39 o 
   1   7   9     1597.09     1272.54     84.18 o 
   4   7   9     8284.79     9295.91    388.16 o 
   7   7   9      240.64      -39.56    123.62 o 
 -13   8   9      817.06     1320.86    192.93 o 
 -10   8   9      436.85     -103.86    143.43 o 
  -7   8   9     1774.05     1946.26     74.28 o 
  -4   8   9      106.11       64.28     29.67 o 
  -1   8   9     4088.55     4188.71     99.26 o 
   2   8   9      283.05      -29.67     93.96 o 
   5   8   9      575.33     1137.62    178.06 o 
 -15   9   9      413.78      138.47    123.64 o 
 -12   9   9     5630.18     5932.53    347.51 o 
  -9   9   9     4924.07     5177.73    143.96 o 
  -6   9   9       22.40       -4.94     29.67 o 
  -3   9   9     4915.89     4658.10    114.22 o 
   0   9   9     1850.36     1500.38    103.99 o 
   3   9   9     1134.20      653.17    118.76 o 
   6   9   9       56.17      -93.94    197.77 o 
 -14  10   9        8.23       29.67    123.61 o 
  -8  10   9     8382.73     8716.33    243.92 o 
  -5  10   9     5962.25     5724.44    154.04 o 
  -2  10   9       33.23      -84.05     84.05 o 
   1  10   9      596.61      712.28    163.23 o 
   4  10   9       34.32       34.61    153.27 o 
 -13  11   9       25.99       29.67    113.72 o 
 -10  11   9      524.74     -158.28    158.28 o 
  -7  11   9       86.31       24.72     39.56 o 
  -4  11   9     4929.89     5022.93    124.08 o 
  -1  11   9     5121.23     5900.96    213.41 o 
   2  11   9      265.89      108.79    113.74 o 
 -12  12   9     1409.43     1568.81    168.26 o 
  -9  12   9      498.03       98.92    158.27 o 
  -6  12   9      542.46      361.07     69.25 o 
  -3  12   9       21.32       34.61    123.61 o 
   0  12   9     1425.23     1435.20    153.42 o 
 -14  13   9      489.87      469.84    153.32 o 
 -11  13   9      449.25      459.95    123.64 o 
  -8  13   9     1769.72     2490.03    207.91 o 
  -5  13   9      179.85       19.78     64.28 o 
  -2  13   9       92.31      168.11     74.17 o 
   1  13   9        9.04     -113.72    113.72 o 
 -13  14   9     2216.92     2846.88    252.51 o 
 -10  14   9      778.06      979.45    143.46 o 
  -7  14   9      146.27      -79.11     79.11 o 
  -4  14   9      994.43     1034.02    143.48 o 
  -1  14   9      470.31        9.89    163.21 o 
  -9  15   9     1042.77      682.76    173.16 o 
  -6  15   9     2290.25     2347.00    133.69 o 
  -1   1  10    35892.61    38272.02    910.87 o 
  -3   2  10      292.18      163.22     49.46 o 
   0   2  10     6956.24     7285.27    159.79 o 
  -5   3  10     8981.57     9373.94    254.84 o 
  -2   3  10    53833.94    58095.55   1096.54 o 
   1   3  10    11676.46    11840.27    225.77 o 
  -7   4  10     3086.10     3189.11    114.07 o 
  -4   4  10     6718.10     7068.49    214.35 o 
  -1   4  10    15177.09    15488.99    327.52 o 
   2   4  10    30650.83    31201.47    531.18 o 
  -9   5  10     3858.72     4152.39     94.26 o 
  -6   5  10     2318.38     2498.03     99.13 o 
  -3   5  10       64.37      553.79     39.56 o 
   0   5  10     5120.68     5111.79    114.37 o 
   3   5  10     8562.12     8293.39    194.38 o 
 -11   6  10     3934.54     3992.26    128.94 o 
  -5   6  10    10165.45     9525.42    259.88 o 
  -2   6  10    16216.38    15964.08    332.06 o 
   1   6  10     1786.14     2154.48     84.20 o 
   4   6  10     1295.87     1202.72     84.14 o 
 -13   7  10      532.96      276.98    123.65 o 
 -10   7  10     5673.26     5925.66    307.96 o 
  -7   7  10    22542.50    22101.77    772.40 o 
  -4   7  10     8271.04     8231.50    219.37 o 
  -1   7  10     1210.44     1341.46     54.45 o 
   2   7  10     6788.16     6564.29    213.84 o 
 -15   8  10       93.83      108.78    178.00 o 
 -12   8  10      175.49      395.58    227.46 o 
  -9   8  10     1385.25      712.79    118.80 o 
  -6   8  10     7947.28     7620.20    313.77 o 
  -3   8  10    12842.33    13109.96    280.21 o 
   0   8  10     1886.41     2570.25    138.66 o 
   3   8  10      234.77      568.68    113.74 o 
   6   8  10     1562.31     1509.55    193.02 o 
 -14   9  10     1757.89     1871.08    212.85 o 
 -11   9  10      983.30      400.77    113.80 o 
  -8   9  10      196.95       29.67    103.84 o 
  -5   9  10     3462.36     3035.09     89.27 o 
  -2   9  10     2004.83     2233.66     74.29 o 
   1   9  10     6750.12     6446.28    293.24 o 
   4   9  10     1994.30     1237.75    193.09 o 
 -13  10  10      614.96      242.37    178.06 o 
 -10  10  10     3579.64     3564.48    237.96 o 
  -7  10  10     3275.10     3083.49    118.98 o 
  -4  10  10      356.41      370.92     49.46 o 
  -1  10  10       89.44      -74.17    128.56 o 
   2  10  10      541.00      578.69    123.65 o 
   5  10  10     1060.61      737.18    183.06 o 
 -15  11  10      263.97      271.97    138.46 o 
 -12  11  10     2118.65     1633.96    212.91 o 
  -9  11  10        8.06     -108.77    108.77 o 
  -6  11  10     2728.03     2279.16    113.96 o 
  -3  11  10     4184.07     4652.45    138.88 o 
   3  11  10       16.69       24.72    163.16 o 
 -14  12  10      346.21      751.68    197.81 o 
 -11  12  10      506.14     -173.11    173.11 o 
  -8  12  10     2605.73     1793.19    198.14 o 
  -5  12  10      979.16      811.43     74.22 o 
  -2  12  10     1899.69     1396.13    108.92 o 
   1  12  10     1486.08     1469.85    193.01 o 
 -13  13  10      180.83      163.18    133.51 o 
 -10  13  10      242.25       49.45    118.68 o 
  -7  13  10      786.28      746.98    123.67 o 
  -4  13  10     1929.29     1940.70     89.11 o 
  -1  13  10      387.48      440.14    123.64 o 
 -12  14  10      149.77      143.39    128.56 o 
  -9  14  10      121.34      356.01    133.50 o 
  -6  14  10       64.89      -79.11     79.11 o 
  -3  14  10      591.13      366.01     69.25 o 
 -11  15  10     1663.93     1420.46    202.92 o 
  -8  15  10      879.40      821.20    108.83 o 
  -5  15  10      340.47      128.58    123.63 o 
   0   1  11    13004.84    13299.96    291.86 o 
  -2   2  11     4375.19     4724.12    119.35 o 
   1   2  11    35293.93    36031.77   1238.91 o 
  -4   3  11    27316.83    29025.61    729.72 o 
  -1   3  11      247.44      281.91     39.57 o 
   2   3  11      157.96      108.79     24.73 o 
  -6   4  11    16796.00    17832.55    377.28 o 
  -3   4  11     9166.20     9066.41    169.93 o 
   0   4  11    10453.62    10878.13    205.15 o 
   3   4  11      873.80      653.19     34.64 o 
  -8   5  11     8770.15     8108.45    363.81 o 
  -5   5  11    16408.88    17218.87    432.61 o 
  -2   5  11    16136.44    16192.19    327.17 o 
   1   5  11     5409.45     5254.85    119.32 o 
   4   5  11     5668.04     5932.09    173.89 o 
 -10   6  11      222.84      212.64    143.41 o 
  -7   6  11      675.36      188.00     98.95 o 
  -4   6  11    10703.82    10588.43    269.96 o 
  -1   6  11     5584.22     5643.63    129.28 o 
   2   6  11     3644.75     3740.12    114.09 o 
   5   6  11     3060.07     3062.65    109.03 o 
 -12   7  11     2894.74     3413.67    277.45 o 
  -9   7  11     4376.31     3776.30    248.11 o 
  -6   7  11      251.68      133.52     89.02 o 
  -3   7  11       17.47      103.83     39.55 o 
   0   7  11    10962.80    10875.87    214.72 o 
   3   7  11     2267.39     2090.22    163.45 o 
   6   7  11     1722.28     1227.61    163.35 o 
 -14   8  11      804.12      707.39    143.46 o 
 -11   8  11     3298.19     2840.02    198.26 o 
  -8   8  11     4318.19     5696.70    312.62 o 
  -5   8  11     9068.82     9287.10    254.24 o 
  -2   8  11     4358.24     4035.36    119.12 o 
   1   8  11        9.12      -84.05     84.05 o 
   4   8  11     3191.47     3240.90    247.77 o 
   7   8  11      909.48      756.90    197.88 o 
 -13   9  11      914.82      524.41    133.58 o 
 -10   9  11      908.92     1088.48    178.11 o 
  -7   9  11     4907.62     5937.51    312.76 o 
  -4   9  11     4009.32     3676.26    124.03 o 
  -1   9  11     7146.30     6728.44    149.19 o 
   2   9  11      303.39     -103.85    103.85 o 
   5   9  11      442.79      672.60    182.99 o 
 -15  10  11      205.61       64.28    133.51 o 
 -12  10  11      316.77     -168.14    168.14 o 
  -9  10  11     5132.31     6462.55    292.85 o 
  -6  10  11      724.59      920.16     74.21 o 
  -3  10  11     3910.57     3699.86    114.07 o 
   0  10  11     1796.52     1049.56    168.33 o 
   3  10  11     1153.16      737.25    183.08 o 
 -14  11  11      609.64      553.96    153.33 o 
 -11  11  11       16.81     -138.44    173.05 o 
  -8  11  11     1147.27     1222.26    133.61 o 
   1  11  11     1258.79      356.29    168.25 o 
 -13  12  11      967.19      653.04    192.94 o 
 -10  12  11     3115.40     3101.76    218.02 o 
  -7  12  11       31.55      -93.94     93.94 o 
  -4  12  11      123.91      113.73     79.11 o 
  -1  12  11     1218.75       59.38    163.29 o 
   2  12  11      522.51      464.91    133.54 o 
 -12  13  11     1500.40     1133.32    197.96 o 
  -9  13  11     1823.13     1321.74    163.36 o 
  -6  13  11     1632.29     1489.88     94.05 o 
  -3  13  11        6.29      -34.61    113.72 o 
   0  13  11       58.91      -93.94    168.11 o 
 -11  14  11       24.25       -9.89    123.61 o 
  -8  14  11     1193.82     1237.02    103.91 o 
  -5  14  11     2404.91     2178.87    148.56 o 
  -2  14  11     1500.23     1078.85    143.52 o 
 -10  15  11      332.95      435.18    168.14 o 
  -7  15  11       75.02      -84.06     84.06 o 
   0   0  12   131733.98   139674.88   4406.15 o 
   1   1  12    68167.59    68720.45   1593.42 o 
  -1   2  12    31228.46    30698.50    523.53 o 
   2   2  12    60349.36    57797.84   1307.48 o 
  -3   3  12    67755.94    66279.95   1058.90 o 
   0   3  12    62905.56    62555.54   1191.38 o 
   3   3  12    25119.96    26144.72    532.12 o 
  -5   4  12    88638.84    91634.73   2057.39 o 
  -2   4  12    30911.03    29839.49    501.25 o 
   1   4  12    21356.31    21313.23    379.06 o 
   4   4  12    26811.86    28380.82   1047.58 o 
  -7   5  12    31350.07    30587.70   1052.99 o 
  -4   5  12    58825.43    61875.26   1415.19 o 
  -1   5  12    64222.53    63446.34   1032.50 o 
   2   5  12    26942.10    26652.95    547.25 o 
   5   5  12     9500.64    10017.26    423.40 o 
  -9   6  12    12153.22    12080.04    509.37 o 
  -6   6  12    13270.83    14272.62    550.68 o 
  -3   6  12    32500.21    30549.77    602.22 o 
   0   6  12    37231.17    36519.59    619.06 o 
   3   6  12    28868.11    28813.94    718.70 o 
   6   6  12    12373.82    16633.85    673.33 o 
 -11   7  12     5266.61     4918.87    292.85 o 
  -8   7  12    14907.86    17037.48    690.91 o 
  -5   7  12    24690.07    21148.12    728.20 o 
  -2   7  12    11096.55    10704.65    209.80 o 
   1   7  12    13300.55    13449.77    299.99 o 
   4   7  12    10957.20    10053.51    428.66 o 
   7   7  12     5766.04     5945.40    307.69 o 
 -13   8  12     8324.26     9635.76    457.43 o 
 -10   8  12    19768.95    23497.09    878.25 o 
  -7   8  12    15561.07    19586.46    746.39 o 
  -4   8  12    25921.00    23924.40    470.30 o 
  -1   8  12    37781.03    36803.04    632.51 o 
   2   8  12     4250.47     4776.74    248.01 o 
   5   8  12     3105.25     2784.47    203.14 o 
 -12   9  12     6349.07     6664.41    357.55 o 
  -9   9  12    16186.16    18671.71    695.81 o 
  -6   9  12    29430.05    35844.84   1265.89 o 
  -3   9  12    19269.18    18855.05    396.79 o 
   0   9  12     9518.42    11121.50    463.19 o 
   3   9  12     7949.83     8396.90    417.61 o 
 -14  10  12      943.90     1083.43    163.26 o 
 -11  10  12     1045.76     1499.19    168.23 o 
  -8  10  12    10776.63    11878.98    488.52 o 
  -5  10  12    12362.11    12840.30    359.45 o 
  -2  10  12    18991.72    18206.98    481.51 o 
   1  10  12     5621.33     6755.76    332.58 o 
   4  10  12     1654.02     1366.04    158.38 o 
 -13  11  12     6420.67     6777.06    337.61 o 
 -10  11  12     9869.12    11296.48    472.97 o 
  -7  11  12     3055.52     4182.38    232.90 o 
  -4  11  12     8040.55     6624.99    218.84 o 
  -1  11  12     8764.92     9541.62    427.83 o 
   2  11  12     6149.28     5966.74    322.66 o 
 -12  12  12     3433.41     3964.26    242.81 o 
  -9  12  12    11316.05    13050.62    523.22 o 
  -6  12  12     7738.47     8173.01    268.46 o 
  -3  12  12      976.04     1306.15    118.74 o 
   0  12  12     1646.69     1945.16    168.28 o 
 -11  13  12     4245.45     4303.44    252.85 o 
  -8  13  12     2846.32     2353.01    188.24 o 
  -5  13  12     4710.96     4364.76    178.56 o 
  -2  13  12     5221.68     5630.76    307.58 o 
 -10  14  12     3504.95     3220.95    242.81 o 
  -7  14  12     5455.46     5309.10    223.28 o 
  -4  14  12     3859.11     3528.97    228.00 o 
  -1   1  13    10990.71    10667.09    230.37 o 
  -3   2  13    20208.75    19894.90    490.30 o 
   0   2  13    38704.99    38699.76    923.51 o 
  -5   3  13     8693.61     8808.24    264.35 o 
  -2   3  13    45986.55    44796.96    758.04 o 
   1   3  13    24433.19    23823.38    415.82 o 
  -7   4  13    10813.45    11033.61    454.33 o 
  -1   4  13     9587.13     9708.94    184.79 o 
   2   4  13    24914.04    26457.93    516.20 o 
  -9   5  13     9313.93     9225.79    403.50 o 
  -6   5  13     9412.72     9092.72    394.03 o 
  -3   5  13    26197.53    24868.30    492.19 o 
   0   5  13    11580.19    10669.48    209.99 o 
   3   5  13     1126.34     1207.54     59.39 o 
 -11   6  13     5421.39     5415.54    277.97 o 
  -8   6  13    14521.54    15393.91    635.57 o 
  -2   6  13    16149.97    14764.09    276.11 o 
   1   6  13    10447.87    10183.64    204.57 o 
   4   6  13     1945.06     2480.74    193.11 o 
 -13   7  13      158.83     1023.55    227.46 o 
 -10   7  13     2882.03     3711.32    267.57 o 
  -7   7  13    14729.23    16690.70    665.83 o 
  -4   7  13     7515.35     8143.80    179.20 o 
  -1   7  13     8634.84     8030.49    194.29 o 
   2   7  13     6335.74     6936.77    347.83 o 
   5   7  13     1893.25     1930.78    242.59 o 
 -12   8  13     2025.51     1262.54    217.85 o 
  -9   8  13      632.19     1221.81    148.40 o 
  -6   8  13     2473.59     2576.34    198.18 o 
  -3   8  13    13873.94    13857.28    265.14 o 
   0   8  13     5646.17     4882.16    119.20 o 
   3   8  13     4959.72     6048.50    357.25 o 
   6   8  13     1621.82     1524.40    168.28 o 
 -14   9  13     2772.81     3070.83    262.51 o 
 -11   9  13     4553.98     5709.13    297.61 o 
  -8   9  13     8396.03     8788.30    378.21 o 
  -5   9  13     1968.18     1797.61     84.19 o 
  -2   9  13      187.24      474.71     59.34 o 
   1   9  13     7741.58     7398.66    372.92 o 
   4   9  13     1875.51     2093.99    183.16 o 
 -13  10  13      657.51      717.21    197.85 o 
 -10  10  13     3337.86     5055.10    307.27 o 
  -7  10  13     4111.75     4706.72    262.86 o 
  -4  10  13     6184.80     7059.07    233.48 o 
  -1  10  13      850.65      474.94    143.47 o 
   2  10  13       28.69        4.94    123.61 o 
 -12  11  13     1505.84     1994.49    232.61 o 
  -9  11  13      467.60      558.88    133.54 o 
  -6  11  13     6121.56     6322.18    223.49 o 
  -3  11  13     4742.98     4474.90    183.56 o 
   0  11  13     3624.67     3266.24    232.95 o 
 -11  12  13      880.65     1370.34    207.78 o 
  -8  12  13     4799.28     6523.23    337.32 o 
  -5  12  13     2619.02     2808.48    148.60 o 
  -2  12  13     2210.72     2139.07    188.16 o 
   1  12  13     1714.42     1489.81    207.88 o 
 -10  13  13        3.40      177.99    123.60 o 
  -7  13  13      469.15      638.00     98.91 o 
  -4  13  13     2189.91     2089.47    118.83 o 
  -1  13  13      244.73      252.19    133.51 o 
  -9  14  13     1328.03     1143.08    148.45 o 
  -6  14  13       66.88       84.05     98.89 o 
   0   1  14     9346.67     9275.66    209.79 o 
  -2   2  14      610.93      836.12     79.16 o 
   1   2  14      663.25      474.97     54.42 o 
  -4   3  14    13645.39    12373.81    325.76 o 
  -1   3  14      199.69      -54.40     54.40 o 
   2   3  14      351.08      326.43     34.62 o 
  -3   4  14     1629.60     1530.26     44.57 o 
   0   4  14     5836.85     5265.96    114.37 o 
   3   4  14     3370.98     4393.46    282.65 o 
  -8   5  14      360.84      -59.35    123.64 o 
  -5   5  14     4537.94     4076.34    143.99 o 
  -2   5  14      748.90      855.96     59.37 o 
   1   5  14       77.24      103.83     34.61 o 
   4   5  14     5384.00     5734.81    283.02 o 
 -10   6  14      132.52     -103.84    118.67 o 
  -4   6  14       37.87      138.44     59.33 o 
  -1   6  14     1646.39     1445.85     64.37 o 
   2   6  14     4395.28     3994.38    138.93 o 
   5   6  14      214.60      717.02    138.46 o 
 -12   7  14     2536.02     2644.79    208.02 o 
  -9   7  14     3817.98     4522.41    242.98 o 
  -6   7  14     1483.17     1346.51    133.66 o 
  -3   7  14      784.89      766.87     49.48 o 
   0   7  14       63.01      -39.56     39.56 o 
   3   7  14      359.35     -118.69    118.69 o 
   6   7  14     1558.36     1662.95    212.82 o 
 -14   8  14      765.32     1063.52    212.70 o 
 -11   8  14      125.99      534.02    187.90 o 
  -8   8  14      480.22      524.28    143.44 o 
  -5   8  14     8447.04     7816.59    358.47 o 
  -2   8  14     1924.43     1624.25     64.38 o 
   1   8  14       32.30     -158.22    158.22 o 
   4   8  14        8.19      -74.16    123.61 o 
 -13   9  14        5.06      -93.94    187.88 o 
 -10   9  14      970.16     1355.65    197.91 o 
  -7   9  14      666.48      395.74    118.72 o 
  -4   9  14      438.76       44.51     49.46 o 
  -1   9  14     6548.75     5942.57    198.75 o 
   2   9  14      889.83      633.25    158.31 o 
   5   9  14      187.89      390.64    153.29 o 
 -12  10  14      487.46      667.68    148.37 o 
  -9  10  14      221.23       19.78    118.68 o 
  -6  10  14     1550.29     1153.34    133.65 o 
   0  10  14        5.60      103.83    133.49 o 
   3  10  14     1345.11      752.17    148.45 o 
 -11  11  14      472.86      746.81    143.43 o 
  -8  11  14      246.63       -9.89    108.79 o 
  -5  11  14      141.42      489.52    113.73 o 
  -2  11  14      509.20      598.46     98.92 o 
   1  11  14      411.76      356.08    173.09 o 
 -10  12  14     3315.86     3969.01    257.66 o 
  -7  12  14      191.21      207.68     89.01 o 
  -4  12  14       63.73      148.33     84.05 o 
  -1  12  14       88.46       59.33    123.61 o 
  -9  13  14      501.31      539.09    138.48 o 
  -6  13  14     2968.85     3665.87    173.39 o 
  -3  13  14     1420.24     1014.49    183.10 o 
  -8  14  14       34.06       29.67     98.89 o 
  -5  14  14       96.30        4.94    113.72 o 
   0   0  15    18231.72    17570.92    649.84 o 
   1   1  15      518.83      375.96     64.31 o 
  -1   2  15    12038.89    11405.65    250.23 o 
   2   2  15     2537.02     2334.39     79.30 o 
  -3   3  15     4195.64     3956.70    119.15 o 
   0   3  15       16.32      128.55     64.28 o 
   3   3  15     2637.57     2076.44    138.76 o 
  -5   4  15     5378.47     5673.94    283.20 o 
  -2   4  15       91.46      113.73     34.61 o 
   1   4  15      642.88      662.91     54.42 o 
   4   4  15      436.50      469.86    123.65 o 
  -7   5  15      301.91      459.92    118.69 o 
  -4   5  15     1076.89     1049.20     79.18 o 
  -1   5  15     8255.81     7900.42    164.38 o 
   2   5  15     5309.46     5005.85    144.02 o 
   5   5  15     1175.58      578.97    173.20 o 
  -9   6  15      137.72      331.29    108.78 o 
  -6   6  15     1559.37     1703.05    178.23 o 
  -3   6  15      118.02      -54.39     54.39 o 
   0   6  15      272.46      633.00     84.07 o 
   3   6  15     4306.11     4191.57    257.94 o 
   6   6  15     1193.47     1415.18    158.34 o 
 -11   7  15      180.38       34.61    133.51 o 
  -8   7  15      611.68      435.30    148.40 o 
  -5   7  15     1565.77      821.81    153.47 o 
  -2   7  15     1039.33      771.96     54.43 o 
   1   7  15        8.07      306.54    108.77 o 
   4   7  15     1028.78      836.17    197.91 o 
   7   7  15      220.27      192.85    202.74 o 
 -13   8  15      282.54      163.19    138.46 o 
 -10   8  15     1447.51     1811.45    173.23 o 
  -4   8  15     4592.09     3969.98    114.14 o 
  -1   8  15     2458.23     1976.51     89.17 o 
   2   8  15      556.90     1226.65    197.85 o 
   5   8  15      133.44     -178.01    178.01 o 
 -12   9  15      255.97      257.14    187.91 o 
  -6   9  15     3571.38     2692.01    213.18 o 
  -3   9  15      547.00      178.06     93.98 o 
   0   9  15      649.38      563.90    123.66 o 
   3   9  15      550.17      934.79    192.89 o 
 -11  10  15      547.32      499.55    138.49 o 
  -8  10  15      223.60     -108.79    108.79 o 
  -5  10  15      274.65       93.96     74.18 o 
  -2  10  15     1544.63     1173.07     98.99 o 
   1  10  15        4.98      331.26    177.99 o 
 -10  11  15     1018.69     1162.68    207.80 o 
  -7  11  15      627.59      -89.03    143.44 o 
  -4  11  15      108.27       49.45     74.17 o 
  -1  11  15      171.96      173.07    113.73 o 
   2  11  15      363.42      514.31    163.20 o 
 -12  12  15        2.01      153.27    128.55 o 
  -9  12  15      740.08      707.36    183.02 o 
  -6  12  15      395.30      281.89    108.80 o 
  -3  12  15      925.37     1009.23     94.00 o 
   0  12  15       33.53      489.48    192.83 o 
 -11  13  15      279.35      578.57    187.91 o 
  -8  13  15        4.07       59.33     98.88 o 
  -5  13  15      291.94      187.91     93.96 o 
  -2  13  15      990.85      845.98    158.31 o 
  -7  14  15      441.80      326.41     98.91 o 
  -1   1  16    33889.84    36423.33    709.68 o 
  -3   2  16    10562.27    10640.52    269.63 o 
   0   2  16    12887.47    12722.76    265.27 o 
  -5   3  16    22620.36    22674.25    831.94 o 
  -2   3  16    33569.53    34291.65    667.89 o 
   1   3  16     9547.50     8986.66    244.37 o 
  -7   4  16     3532.42     2980.00    198.34 o 
  -4   4  16    17159.80    17975.77    466.84 o 
  -1   4  16    17782.37    18889.21    341.61 o 
   2   4  16    26567.29    28126.92    576.18 o 
  -9   5  16     7618.99     7826.43    382.87 o 
  -6   5  16    10475.22    12473.24    518.68 o 
  -3   5  16     4691.25     4929.89    104.26 o 
   0   5  16    12094.14    12553.13    234.78 o 
   3   5  16    17037.51    19561.80    856.61 o 
 -11   6  16     6645.29     6213.48    337.74 o 
  -8   6  16     3387.27     4387.02    252.81 o 
  -5   6  16    13057.14    12809.55    509.78 o 
  -2   6  16    14083.52    14323.11    265.15 o 
   1   6  16     3284.49     3202.29    109.06 o 
   4   6  16     2748.36     4012.67    257.60 o 
 -13   7  16     2584.52     2679.23    208.00 o 
 -10   7  16     5175.40     7111.05    352.33 o 
  -7   7  16    12432.33    12314.95    519.15 o 
  -4   7  16    10216.44     9531.72    204.39 o 
  -1   7  16     6546.58     6187.53    139.16 o 
   2   7  16     9951.72     9925.62    453.20 o 
   5   7  16     1110.97     1345.81    202.86 o 
 -12   8  16      832.66      742.03    153.35 o 
  -9   8  16     5805.68     5947.94    312.79 o 
  -6   8  16    14132.46    13119.22    544.76 o 
  -3   8  16    14782.25    15462.58    445.07 o 
   0   8  16     5703.84     5044.51    183.71 o 
   3   8  16     1439.66     1286.75    158.37 o 
 -11   9  16     2343.85     2872.14    247.60 o 
  -8   9  16     1043.78      663.02    123.70 o 
  -5   9  16     8235.03     7830.00    258.68 o 
  -2   9  16     8152.21     7231.82    228.79 o 
   1   9  16     4674.97     4067.29    252.97 o 
   4   9  16     2123.79     1911.02    188.13 o 
 -10  10  16     4343.72     4304.14    247.93 o 
  -7  10  16     5017.23     5195.00    272.90 o 
  -4  10  16      552.18      420.42     93.98 o 
  -1  10  16     2712.11     2224.09    193.18 o 
   2  10  16     2940.96     2343.03    193.19 o 
 -12  11  16     3676.66     3924.91    237.87 o 
  -9  11  16     2261.77     2104.47    227.78 o 
  -6  11  16     3024.64     2467.34    148.63 o 
  -3  11  16     4399.65     4011.80    163.65 o 
   0  11  16      247.70      -84.06    163.18 o 
 -11  12  16     2016.89     2133.67    188.12 o 
  -8  12  16     3505.07     3468.92    247.78 o 
  -5  12  16     2226.82     1926.12    128.74 o 
  -2  12  16     3051.33     2566.12    193.20 o 
  -7  13  16     2679.32     2634.82    153.53 o 
  -4  13  16     3368.05     3607.05    158.55 o 
   0   1  17     2685.32     3187.02     99.13 o 
  -2   2  17      531.41      539.18     54.41 o 
   1   2  17    12544.88    14203.77    369.97 o 
  -4   3  17     5382.01     4589.80     99.35 o 
  -1   3  17      791.47      855.95     59.37 o 
   2   3  17        9.68      128.55     34.61 o 
  -6   4  17     3809.71     4200.71    257.90 o 
  -3   4  17     3098.32     3138.10     69.41 o 
   0   4  17     4997.33     4697.23    129.10 o 
   3   4  17      185.46       19.78     98.90 o 
  -8   5  17     4251.64     4736.85    243.04 o 
  -5   5  17     1789.22     1495.35    128.74 o 
  -2   5  17     3294.18     3713.51     79.33 o 
   1   5  17      660.43      662.87     54.41 o 
   4   5  17      300.44      197.81    163.19 o 
 -10   6  17       92.92      192.84    138.45 o 
  -7   6  17     1033.31     1009.42    153.39 o 
  -4   6  17     6120.72     5893.00    268.32 o 
  -1   6  17     2745.28     2314.04     84.24 o 
   2   6  17      609.76      321.52    311.63 o 
   5   6  17     1004.41      915.29    148.43 o 
 -12   7  17      202.57      -29.67    128.57 o 
  -9   7  17     1039.40      885.67    138.54 o 
  -6   7  17       91.22     -148.34    148.34 o 
  -3   7  17       83.45      222.50     64.28 o 
   0   7  17     5519.04     5327.21    193.63 o 
   3   7  17     1158.08      603.68    188.03 o 
   6   7  17      143.68     -138.45    187.90 o 
 -11   8  17     1284.86     1766.59    212.78 o 
  -8   8  17      963.20     1029.10    143.48 o 
  -5   8  17      137.37      262.07     84.06 o 
  -2   8  17        1.85      -49.44    138.44 o 
   1   8  17      268.66      321.43    173.08 o 
   4   8  17      699.10       74.20    187.96 o 
 -10   9  17      167.37      133.51    123.62 o 
  -7   9  17     1557.82     1623.50    183.14 o 
  -4   9  17     1706.30     1742.52    103.96 o 
  -1   9  17     1377.61     1583.67    103.93 o 
   2   9  17      153.90     -168.12    168.12 o 
 -12  10  17        0.15      296.65    192.82 o 
  -9  10  17     1716.78     1168.18    198.00 o 
  -6  10  17      444.12      405.55     98.91 o 
  -3  10  17     1779.17     1648.45    123.76 o 
   0  10  17     1513.14     1262.03    202.91 o 
 -11  11  17      127.79     -113.73    178.00 o 
  -8  11  17       40.51      138.44    113.72 o 
  -5  11  17     1417.97     1440.14    108.88 o 
  -2  11  17        3.70      -69.22    123.60 o 
 -10  12  17      291.83      187.91    123.63 o 
  -7  12  17       10.33      -14.83    123.61 o 
  -4  12  17       55.42       34.61    118.66 o 
  -6  13  17      432.97      514.34     98.91 o 
   0   0  18     4519.33     4139.94    203.52 o 
   1   1  18     2031.25     1515.60     69.34 o 
  -1   2  18      131.51        4.94     49.45 o 
   2   2  18     1902.33     1475.71     74.28 o 
  -3   3  18     1492.77     1237.61     99.01 o 
   0   3  18     4200.45     3671.73    114.12 o 
   3   3  18        5.36     -108.77    108.77 o 
  -5   4  18     5281.83     5496.51    283.02 o 
  -2   4  18      183.92      118.68     39.56 o 
   1   4  18        2.85      -59.33     59.33 o 
   4   4  18     1037.73      -54.43    158.33 o 
  -7   5  18     1421.82     1682.83    173.23 o 
  -4   5  18     2503.54     2387.91    128.81 o 
  -1   5  18     3119.71     2651.79     79.31 o 
   2   5  18        4.59      632.86    163.16 o 
   5   5  18      147.97      -49.45    143.40 o 
  -9   6  18      183.87      553.82    133.51 o 
  -6   6  18      123.99     -148.34    148.34 o 
  -3   6  18     1339.83     1004.73     54.44 o 
   0   6  18     3085.70     2938.81    118.94 o 
   3   6  18     1315.14     1445.04    207.85 o 
   6   6  18      543.80      445.13    148.38 o 
 -11   7  18       49.36      158.22    128.55 o 
  -8   7  18      684.16     -168.18    168.18 o 
  -5   7  18      251.58      494.51     93.96 o 
  -2   7  18      193.00      271.97     59.34 o 
   1   7  18      102.85      242.28    123.61 o 
   4   7  18     1108.96      945.03    153.38 o 
 -10   8  18      499.19      197.83    128.59 o 
  -7   8  18        9.58        0.00    143.38 o 
  -4   8  18        2.42      608.13    128.55 o 
  -1   8  18     1011.10      821.33     74.22 o 
   2   8  18      434.45      568.75    138.48 o 
 -12   9  18      189.60      519.20    202.74 o 
  -9   9  18      816.84      395.75    128.62 o 
  -6   9  18      953.76     1231.93    103.90 o 
  -3   9  18      722.31      751.90     79.15 o 
   0   9  18      296.42      415.39    128.57 o 
   3   9  18      577.97      593.52    148.38 o 
 -11  10  18      215.00      138.46    133.51 o 
  -8  10  18      993.07      994.44    138.53 o 
  -5  10  18     1273.59     1440.01    108.87 o 
  -2  10  18     1100.74     1197.38    103.90 o 
   1  10  18      216.66      178.01    128.57 o 
 -10  11  18       18.52     -123.61    123.61 o 
  -7  11  18      624.97      657.85    108.82 o 
  -4  11  18        9.90      247.21     84.05 o 
  -1  11  18      134.70       89.00    118.67 o 
  -9  12  18      378.80       54.40    113.74 o 
  -6  12  18      217.93      326.36    182.96 o 
  -3  12  18      514.13      677.57    192.89 o 
  -1   1  19    14878.93    14041.10    300.34 o 
  -3   2  19    12776.28    12724.21    279.76 o 
   0   2  19    16620.66    16374.27    345.83 o 
  -5   3  19     5667.84     5830.20    307.90 o 
  -2   3  19    25805.39    26162.91    519.93 o 
   1   3  19    15467.06    15200.51    345.35 o 
  -7   4  19     9803.36    10328.26    438.23 o 
  -4   4  19     4856.31     5146.81    198.53 o 
  -1   4  19     8933.33     8753.89    179.26 o 
   2   4  19    21138.12    22181.59    838.84 o 
  -9   5  19     7653.62     8166.25    402.60 o 
  -6   5  19     7239.20     8256.92    372.83 o 
  -3   5  19    10866.94    10475.85    234.35 o 
   0   5  19     5211.92     4680.98    163.81 o 
   3   5  19     1998.48     2733.08    232.71 o 
 -11   6  19     2985.85     2788.97    208.06 o 
  -8   6  19     4225.17     4051.47    242.99 o 
  -5   6  19    10284.62    10119.09    293.96 o 
  -2   6  19    10240.65    11180.78    249.13 o 
   1   6  19     8680.30     7706.67    378.12 o 
   4   6  19     3165.07     3973.63    232.87 o 
 -10   7  19     4297.15     6143.33    332.21 o 
  -7   7  19    14321.80    15428.04    624.31 o 
  -4   7  19    10594.14    11191.24    343.81 o 
  -1   7  19     7571.74     6422.91    198.85 o 
   2   7  19     6851.62     6914.44    347.71 o 
   5   7  19     2016.49     2059.39    237.62 o 
  -6   8  19     5015.69     5601.79    193.51 o 
  -3   8  19    10389.51    10240.40    318.77 o 
   0   8  19     3543.19     3062.94    272.59 o 
   3   8  19     1873.59     1539.49    222.76 o 
 -11   9  19     2267.78     2619.24    247.57 o 
  -8   9  19     2519.01     3372.70    222.87 o 
  -5   9  19     1809.49     1777.18    123.76 o 
  -2   9  19     1017.68      653.09     89.06 o 
   1   9  19     5421.07     4777.99    272.89 o 
 -10  10  19     4428.60     4333.44    262.78 o 
  -7  10  19     5199.01     6672.89    248.06 o 
  -4  10  19     3895.10     3990.43    168.54 o 
  -1  10  19     1514.58     1019.50    153.42 o 
  -9  11  19     1255.96     1113.33    192.98 o 
  -6  11  19     4449.75     4646.08    198.34 o 
  -3  11  19     4371.32     4204.43    252.86 o 
  -5  12  19     1497.02     1158.03     98.98 o 
   0   1  20       16.75        0.00     49.44 o 
  -2   2  20      913.05      930.18     59.37 o 
   1   2  20     1508.81     1777.07     74.25 o 
  -4   3  20      869.39      979.60     44.53 o 
  -1   3  20     1039.42     1311.28     74.22 o 
   2   3  20      914.37      994.47    168.22 o 
  -6   4  20       19.12      815.80    173.05 o 
  -3   4  20      580.96      563.89     49.46 o 
   0   4  20        9.73      -84.05     84.05 o 
   3   4  20      256.54      -44.51    123.63 o 
  -8   5  20      754.79     1835.25    212.71 o 
  -5   5  20      243.06      415.39    113.74 o 
  -2   5  20        4.24      133.49     44.50 o 
   1   5  20      853.19      559.04    138.52 o 
   4   5  20       64.34      -49.44    128.55 o 
 -10   6  20      470.61      524.24    192.88 o 
  -7   6  20      902.93      247.37    163.26 o 
  -4   6  20     1097.39     1944.63    118.76 o 
  -1   6  20        9.25     -118.66    118.66 o 
   2   6  20       16.07     -118.66    118.66 o 
   5   6  20       92.90      207.67    192.83 o 
  -9   7  20       44.08      -14.83    133.50 o 
  -6   7  20     1331.53     1746.93    113.82 o 
  -3   7  20     1893.89     1945.70    128.72 o 
   0   7  20      761.11      504.57    192.92 o 
   3   7  20      147.68     -123.62    187.90 o 
 -11   8  20      106.01      464.78    197.78 o 
  -8   8  20       27.50     -128.55    177.99 o 
  -5   8  20      550.29      662.77     89.03 o 
  -2   8  20       10.89     -123.61    123.61 o 
   1   8  20      685.67      583.68    202.80 o 
 -10   9  20        5.19     -182.94    182.94 o 
  -7   9  20       33.28      454.87    108.77 o 
  -4   9  20       65.41       -4.94     89.00 o 
  -1   9  20      893.08     1043.84    207.78 o 
  -9  10  20      245.24      202.74    128.57 o 
  -6  10  20      229.55      351.09    103.84 o 
  -3  10  20       99.96      -54.39    128.56 o 
  -8  11  20      110.80      276.89    113.72 o 
  -5  11  20      277.06      370.88     84.07 o 
   0   0  21     2631.15     2432.55    143.67 o 
   1   1  21        4.36      -44.50     74.16 o 
  -1   2  21      185.86      242.30     59.34 o 
   2   2  21      227.35     -123.63    123.63 o 
  -3   3  21      508.73      494.61     49.46 o 
   0   3  21       45.92      178.00     59.33 o 
  -5   4  21     3030.79     3101.87    138.74 o 
  -2   4  21       74.02        9.89     34.61 o 
   1   4  21       40.01      301.60    158.22 o 
  -7   5  21     1214.18     1162.86    158.35 o 
  -4   5  21      281.40      628.04    113.74 o 
  -1   5  21      357.76      450.04     49.45 o 
   2   5  21        0.24      380.70    128.55 o 
   5   5  21       22.15     1186.62    301.60 o 
  -9   6  21       47.93      128.55    133.50 o 
  -6   6  21        2.68      -79.11     79.11 o 
  -3   6  21      541.25      207.74     93.98 o 
   0   6  21      445.21     1350.18    192.88 o 
   3   6  21      401.58      272.00    182.98 o 
  -8   7  21       29.88     -123.61    123.61 o 
  -5   7  21       36.19      405.43     98.89 o 
  -2   7  21       22.03       54.39    123.61 o 
   1   7  21      131.86      410.40    182.95 o 
 -10   8  21       28.74      -54.39    133.50 o 
  -7   8  21      135.04      341.18    103.84 o 
  -4   8  21       21.92      -93.94     93.94 o 
  -1   8  21      220.85      578.55    187.91 o 
   2   8  21       57.89      118.66    128.55 o 
  -9   9  21        4.12     -177.99    177.99 o 
  -6   9  21      564.97      519.33    103.87 o 
  -3   9  21       16.73       -4.94    128.55 o 
   0   9  21        3.03      440.03    187.88 o 
  -8  10  21      314.22      618.15    118.68 o 
  -5  10  21      299.64       93.96     93.96 o 
  -2  10  21      300.54      296.71    133.52 o 
  -1   1  22     1935.27     1658.69     79.22 o 
  -3   2  22      164.15       24.72     54.39 o 
   0   2  22        3.88      -29.67     59.33 o 
  -5   3  22     1448.94     1638.20    128.68 o 
  -2   3  22     1299.30     1009.57     59.39 o 
   1   3  22       77.43      192.83     74.17 o 
  -7   4  22        0.24      207.66    153.27 o 
  -4   4  22     2290.29     2396.89    128.76 o 
  -1   4  22     1230.06     1375.70     74.23 o 
   2   4  22     1285.14     1365.81    202.89 o 
  -9   5  22      206.41      -24.72    133.51 o 
  -6   5  22      508.54      -49.46    113.76 o 
  -3   5  22       51.82      316.44     74.17 o 
   0   5  22      264.55      430.22     79.12 o 
   3   5  22     1151.31     1222.14    197.92 o 
  -8   6  22       62.03        9.89    182.94 o 
  -5   6  22       85.14      390.61     93.94 o 
  -2   6  22      371.47      316.51     74.18 o 
   1   6  22       20.78     -177.99    177.99 o 
   4   6  22       48.03      173.05    138.44 o 
  -7   7  22      456.93      435.22     93.97 o 
  -4   7  22      191.10       64.28     74.17 o 
  -1   7  22      166.59      232.40    197.79 o 
   2   7  22      452.94      173.10    128.59 o 
  -9   8  22      524.97      301.70    138.48 o 
  -6   8  22     1301.41     1736.89    143.50 o 
  -3   8  22      994.15      732.22     98.95 o 
   0   8  22      211.36      173.07    128.57 o 
  -8   9  22      146.20      118.67    108.78 o 
  -5   9  22      328.84     -128.58    128.58 o 
  -2   9  22     1021.87     1103.27    207.79 o 
  -4  10  22      248.52      380.76    192.85 o 
   0   1  23     4985.72     5879.83    153.82 o 
  -2   2  23     4072.03     4725.47    138.84 o 
   1   2  23    11649.31    12382.21    358.90 o 
  -4   3  23     3554.32     4123.74    158.61 o 
  -1   3  23     4173.96     4393.47    123.97 o 
   2   3  23     2216.59     2030.20    128.74 o 
  -6   4  23     4106.43     4417.43    188.40 o 
  -3   4  23     3844.16     4773.99    188.38 o 
   3   4  23     1571.05     1568.93    168.28 o 
  -8   5  23     5109.72     6061.70    327.39 o 
  -5   5  23     3421.97     3602.75    163.54 o 
  -2   5  23     6191.80     5511.34    183.71 o 
   4   5  23     1565.80     1549.06    173.22 o 
  -7   6  23     3148.23     2700.11    163.49 o 
  -4   6  23     7315.99     8078.75    263.33 o 
  -1   6  23     4026.40     3346.30    267.70 o 
   2   6  23     1716.51     1222.56    153.44 o 
  -6   7  23      776.56     1157.52    118.72 o 
  -3   7  23     1219.20      900.57     84.12 o 
   0   7  23     3947.08     3727.49    247.84 o 
  -8   8  23     2202.34     2000.22    128.73 o 
  -5   8  23     1579.91     1390.73    133.63 o 
  -2   8  23     1047.76      712.44    197.90 o 
  -4   9  23     2836.72     2783.61    237.75 o 
   0   0  24       98.08      -79.11     79.11 o 
   1   1  24     1933.42     1465.44     99.02 o 
  -1   2  24       23.18     -133.49    133.49 o 
   2   2  24      905.45      341.36    108.84 o 
  -3   3  24        3.89       -9.89     98.88 o 
   0   3  24      683.22      370.99     89.04 o 
   3   3  24       53.03      -89.00     89.00 o 
  -5   4  24      981.02      380.95     94.00 o 
  -2   4  24      509.92      519.32    113.76 o 
   1   4  24      160.49      326.35     98.89 o 
   4   4  24      468.62      351.14    187.93 o 
  -7   5  24     1546.07     1271.92    148.47 o 
  -4   5  24     1416.81     1890.46    133.62 o 
  -1   5  24     1404.75     1063.99    148.46 o 
   2   5  24      137.59      192.84     89.00 o 
  -6   6  24       48.33       19.78     89.00 o 
  -3   6  24      385.17        9.89     89.02 o 
   0   6  24      722.90      741.97    187.97 o 
  -5   7  24      146.98       19.78    123.62 o 
  -2   7  24        9.65       98.88    173.05 o 
  -4   8  24      125.98      -49.45    123.61 o 
  -1   1  25      906.92      707.45     89.05 o 
  -3   2  25      522.87      509.43     74.19 o 
   0   2  25      978.46     1464.44    163.26 o 
  -5   3  25      843.01      702.46    103.88 o 
  -2   3  25     3241.05     2670.66    128.83 o 
   1   3  25      593.61     1335.45    187.95 o 
  -7   4  25      184.66       74.17    128.56 o 
  -4   4  25       47.40       14.83    108.78 o 
  -1   4  25       87.92      400.50    128.56 o 
   2   4  25     2010.35     2089.13    178.22 o 
  -6   5  25      205.64     -103.84    128.57 o 
  -3   5  25      313.64       98.90     98.90 o 
   0   5  25      214.88      459.87    133.51 o 
  -5   6  25     1194.48     1464.59    108.85 o 
  -2   6  25      703.59      737.01    143.45 o 
  -4   7  25      472.90      336.30    182.99 o 
   0   1  26      445.93      425.32    133.53 o 
  -2   2  26        2.14      138.44     74.16 o 
   1   2  26      154.89      222.51    158.23 o 
  -1   3  26       19.16      271.93    113.72 o 
   2   3  26       18.28      118.66    143.38 o 
  -3   4  26      287.49      365.94    173.08 o 
   0   4  26     1149.19      920.29    192.96 o 
  -5   5  26      412.38      217.60     98.91 o 
  -2   5  26      417.72      761.61    207.71 o 
   1   1  27      326.07     -148.36    148.36 o 
  -1   2  27      607.36       93.98    143.44 o 
  -3   3  27     1093.86     1034.05    138.53 o 
   0   3  27      819.66      583.71    128.62 o 
                                                 
